# Supplementary material for: RNA Expression Profiling of Human iPSC-Derived Cardiomyocytes in a Cardiac Hypertrophy Model
Source: PLoS One. 2014 Sep 25;9(9):e108051. doi: 10.1371/journal.pone.0108051 (PMC4177883; doi:10.1371/journal.pone.0108051)
Supplement: Table S1 — Differentially expressed mRNA. This list includes mRNA probe sets with significant differential expression between the control-CM and ET1-CM libraries. (XLSX) [file pone.0108051.s002.xlsx]

## Sheet: Significantly DE mRNA
Table S1. Differentially expressed mRNA. This list includes mRNA probe sets with significant differential expression between the control-CM and ET1-CM libraries.
Gene symbol	Affymetrix probeset ID	log2 fold change	log2 average expression	t-value	p-value	False Discovery Rate (FDR)	B-value
UBASH3B	238462_at	5.09269	5.26986	45.7625	4.0744e-12	2.22768e-07	16.6918
LOC285556	236523_at	6.28271	6.65324	36.3795	3.28812e-11	4.49444e-07	15.4269
NAV3	1552658_a_at	3.35825	5.45733	36.9087	2.88355e-11	4.49444e-07	15.514
SERPINE1	202628_s_at	5.10388	8.68012	39.1714	1.67857e-11	4.49444e-07	15.8626
SERPINE1	202627_s_at	4.60897	8.30164	32.2713	9.76229e-11	1.06751e-06	14.6666
CCL4	204103_at	5.81309	6.92329	29.1464	2.45785e-10	2.16413e-06	13.9709
ENPEP	204844_at	2.8119	4.32521	27.8671	3.69006e-10	2.16413e-06	13.6509
MAP2K1	202670_at	2.84933	10.0681	27.652	3.95817e-10	2.16413e-06	13.5948
RDH10	226021_at	2.61264	10.5762	28.5506	2.96337e-10	2.16413e-06	13.8246
THBS1	201109_s_at	3.07136	9.16213	27.6857	3.91475e-10	2.16413e-06	13.6036
NA	243366_s_at	3.22178	5.0158	26.8417	5.17984e-10	2.57462e-06	13.3776
CCL3	205114_s_at	5.60234	7.00496	26.5707	5.67752e-10	2.58682e-06	13.3028
IRS2	209185_s_at	2.35762	9.47734	25.9476	7.03538e-10	2.74757e-06	13.1263
PDLIM4	214175_x_at	2.40513	7.15977	25.9978	6.91376e-10	2.74757e-06	13.1407
FJX1	219522_at	2.20677	6.44531	25.4686	8.32509e-10	2.96647e-06	12.9863
NA	238727_at	-2.9763	8.21848	-25.3508	8.68103e-10	2.96647e-06	12.9512
LIMS1	207198_s_at	2.45011	9.45686	24.7183	1.09049e-09	3.4607e-06	12.7591
NAV3	204823_at	3.2527	7.72392	24.5985	1.13933e-09	3.4607e-06	12.7219
EML1	204796_at	-2.20815	5.9581	-24.3201	1.26256e-09	3.55192e-06	12.6345
MCM6	201930_at	-2.5542	9.06346	-24.1539	1.34307e-09	3.55192e-06	12.5816
SOX9	202936_s_at	3.85525	8.28397	24.0848	1.37824e-09	3.55192e-06	12.5595
XRCC4	210813_s_at	2.77589	7.49779	23.988	1.42921e-09	3.55192e-06	12.5283
LOC100130705	236875_at	4.59003	6.59703	23.6593	1.61846e-09	3.71041e-06	12.4212
LPL	203548_s_at	2.63067	7.29338	23.571	1.67392e-09	3.71041e-06	12.392
SYNPO2	225894_at	2.10954	9.89961	23.5359	1.69658e-09	3.71041e-06	12.3804
DRD1	214652_at	-3.40838	5.74235	-23.1995	1.93154e-09	3.78707e-06	12.2677
FLT1	222033_s_at	2.78101	6.92265	23.189	1.93942e-09	3.78707e-06	12.2642
LRRC8B	212978_at	2.55345	8.23877	23.272	1.87799e-09	3.78707e-06	12.2922
RGS4	204339_s_at	3.64407	6.23327	23.0927	2.01345e-09	3.79604e-06	12.2315
ITGA4	213416_at	3.06515	6.51564	22.7742	2.28166e-09	3.83856e-06	12.122
LRRC8B	212976_at	2.63255	6.29159	22.7863	2.27075e-09	3.83856e-06	12.1262
PDLIM4	211564_s_at	2.81192	6.43861	22.867	2.19963e-09	3.83856e-06	12.1541
SPRY4	221489_s_at	2.16615	6.84932	22.7356	2.31682e-09	3.83856e-06	12.1086
DUSP4	204014_at	2.09751	3.69592	22.5593	2.48497e-09	3.99605e-06	12.047
CD200	209583_s_at	2.40658	8.18209	21.9075	3.23473e-09	4.83132e-06	11.8132
FLT1	226497_s_at	3.23147	6.15897	21.8895	3.25878e-09	4.83132e-06	11.8066
FLT1	226498_at	3.16512	6.91755	21.8815	3.26948e-09	4.83132e-06	11.8037
CD274	227458_at	2.17852	5.02206	21.2513	4.25128e-09	5.10958e-06	11.5682
ENPEP	204845_s_at	2.24893	4.03055	21.2438	4.26483e-09	5.10958e-06	11.5654
FOSL2	228188_at	3.08494	7.8914	21.6069	3.66251e-09	5.10958e-06	11.7022
KLF5	209211_at	3.03833	5.69823	21.1742	4.39232e-09	5.10958e-06	11.5388
NA	230778_at	3.26187	6.88916	21.4263	3.94939e-09	5.10958e-06	11.6346
NANOS1	228523_at	2.1232	9.23429	21.4036	3.98722e-09	5.10958e-06	11.626
RRM2	209773_s_at	-2.93739	8.95125	-21.1857	4.37104e-09	5.10958e-06	11.5432
TIMELESS	203046_s_at	-2.49132	6.65482	-21.5527	3.74615e-09	5.10958e-06	11.682
TNFAIP8	208296_x_at	-2.32988	7.7792	-21.6594	3.58343e-09	5.10958e-06	11.7218
UHRF1	225655_at	-2.78617	6.90379	-21.3287	4.11476e-09	5.10958e-06	11.5977
RGS4	204337_at	5.13265	8.15844	21.0956	4.54152e-09	5.17308e-06	11.5086
TNFAIP8	210260_s_at	-2.45299	7.93585	-21.0226	4.68507e-09	5.22768e-06	11.4805
ADCK3	218168_s_at	-1.79694	8.2437	-20.7678	5.22698e-09	5.44258e-06	11.3812
CDC6	203967_at	-2.72137	6.00295	-20.7031	5.37539e-09	5.44258e-06	11.3558
NA	226560_at	-2.37904	6.17933	-20.7566	5.25233e-09	5.44258e-06	11.3768
SLC44A1	227620_at	-1.80389	5.37261	-20.8795	4.98129e-09	5.44258e-06	11.4249
SYNJ2	210612_s_at	2.37116	7.61196	20.727	5.32001e-09	5.44258e-06	11.3652
LPL	203549_s_at	2.53002	8.34925	20.5977	5.62734e-09	5.59409e-06	11.3141
PDYN	206803_at	2.16778	5.59354	20.4602	5.97553e-09	5.83414e-06	11.2593
MCM7	208795_s_at	-2.54451	7.21726	-20.286	6.45168e-09	6.18852e-06	11.1891
GINS2	221521_s_at	-2.47249	7.75346	-20.1878	6.73859e-09	6.24462e-06	11.1492
TRPC4	220818_s_at	1.68443	6.56768	20.2141	6.66036e-09	6.24462e-06	11.16
RDH10	227467_at	2.91873	9.571	20.107	6.98521e-09	6.36527e-06	11.1162
IFRD1	202146_at	2.56584	9.39795	20.0167	7.27266e-09	6.51857e-06	11.0792
MCM2	202107_s_at	-2.54274	7.44768	-19.9665	7.43842e-09	6.5596e-06	11.0584
ETV5	203348_s_at	1.75455	8.24632	19.5413	9.0195e-09	6.99031e-06	10.8803
FANCG	203564_at	-2.34653	6.50449	-19.7154	8.33093e-09	6.99031e-06	10.9538
MCM10	220651_s_at	-2.56612	4.88755	-19.5604	8.94116e-09	6.99031e-06	10.8884
NUDT6	230329_s_at	-1.9178	6.98896	-19.5678	8.91096e-09	6.99031e-06	10.8915
PDLIM4	218691_s_at	2.78287	5.40066	19.671	8.50107e-09	6.99031e-06	10.9351
RAD51	205024_s_at	-1.65556	6.32447	-19.4969	9.20534e-09	6.99031e-06	10.8614
STAMBPL1	227607_at	-2.08857	7.15916	-19.5082	9.1577e-09	6.99031e-06	10.8662
STAMBPL1	227606_s_at	-1.9028	6.12055	-19.5017	9.1849e-09	6.99031e-06	10.8634
TMEM14A	218477_at	-2.23312	7.25376	-19.732	8.26867e-09	6.99031e-06	10.9608
TRIM55	236175_at	1.75354	11.788	19.5734	8.88805e-09	6.99031e-06	10.8939
ABAT	209459_s_at	-2.55608	10.4632	-19.4352	9.4703e-09	6.99714e-06	10.835
KIAA0101	202503_s_at	-2.41334	9.74054	-19.4373	9.46099e-09	6.99714e-06	10.836
FILIP1L	204135_at	1.81003	7.89299	19.3725	9.74812e-09	7.10638e-06	10.8082
AKAP12	227529_s_at	2.48887	7.73017	19.2783	1.01823e-08	7.24996e-06	10.7676
AKAP12	210517_s_at	2.17912	10.4513	19.045	1.13539e-08	7.24996e-06	10.666
ALDH1B1	209646_x_at	1.79829	7.01787	19.0357	1.14037e-08	7.24996e-06	10.6619
CDC6	203968_s_at	-2.21091	6.20172	-19.1448	1.08356e-08	7.24996e-06	10.7097
FANCI	213007_at	-2.27064	7.77788	-19.0928	1.11022e-08	7.24996e-06	10.687
LMCD1	218574_s_at	2.40236	7.75719	19.0384	1.13891e-08	7.24996e-06	10.6631
NAALAD2	1554507_at	-2.02535	4.44479	-19.139	1.08646e-08	7.24996e-06	10.7072
SERPINE1	1568765_at	2.86357	4.46087	19.2476	1.03286e-08	7.24996e-06	10.7543
SOX9	202935_s_at	3.68423	6.79831	19.1434	1.08427e-08	7.24996e-06	10.709
SPHKAP	228509_at	-2.11412	9.29138	-19.0947	1.10923e-08	7.24996e-06	10.6878
THBS1	201110_s_at	2.79131	10.0383	19.2102	1.05099e-08	7.24996e-06	10.7381
DUSP5	209457_at	2.39685	9.51903	18.9649	1.179e-08	7.32523e-06	10.6308
RMI2	226456_at	-2.39855	7.74131	-18.9868	1.16688e-08	7.32523e-06	10.6404
DTL	218585_s_at	-2.47407	7.78819	-18.8962	1.21785e-08	7.48157e-06	10.6004
KCNK3	205952_at	1.97268	8.82085	18.8271	1.2584e-08	7.5608e-06	10.5697
RDH10	1552378_s_at	2.57578	7.61167	18.8482	1.24586e-08	7.5608e-06	10.5791
CLDN1	222549_at	2.49041	7.02262	18.6381	1.37711e-08	7.84305e-06	10.4851
GINS1	206102_at	-1.59028	8.61981	-18.6607	1.36231e-08	7.84305e-06	10.4952
MARCH8	221824_s_at	-1.81496	7.43519	-18.6969	1.33888e-08	7.84305e-06	10.5115
SEMA6D	226492_at	-2.34886	9.57915	-18.7139	1.32806e-08	7.84305e-06	10.5191
TCF19	223274_at	-1.78151	6.19005	-18.6431	1.37383e-08	7.84305e-06	10.4873
CTGF	209101_at	3.34482	11.6984	18.5817	1.41487e-08	7.89438e-06	10.4596
IFRD1	202147_s_at	2.45638	8.46976	18.5224	1.45588e-08	7.89438e-06	10.4327
MRE11A	205395_s_at	-1.74903	5.71224	-18.5189	1.45831e-08	7.89438e-06	10.4311
PCNA	201202_at	-1.95018	9.84278	-18.5524	1.43498e-08	7.89438e-06	10.4463
THBS1	201108_s_at	2.3414	7.31188	18.5303	1.45031e-08	7.89438e-06	10.4363
GLCCI1	227525_at	-1.69523	9.40305	-18.4536	1.50503e-08	8.06743e-06	10.4014
HAUS1	225297_at	-1.88341	7.99915	-18.3869	1.55448e-08	8.09439e-06	10.3709
SYTL4	227703_s_at	-1.6672	4.18065	-18.3996	1.54499e-08	8.09439e-06	10.3767
TBC1D22B	216549_s_at	2.45621	4.24367	18.4158	1.53286e-08	8.09439e-06	10.3841
TRIM55	232721_at	1.88375	10.2226	18.2415	1.66865e-08	8.60695e-06	10.3039
C10orf54	225373_at	2.12928	6.41712	18.212	1.69292e-08	8.65017e-06	10.2902
SH3RF1	225589_at	2.99185	7.46281	18.1931	1.70867e-08	8.65017e-06	10.2815
CACNA1D	1555993_at	-1.91682	6.6255	-18.1251	1.76676e-08	8.70248e-06	10.2498
REPS2	227425_at	-1.59169	6.73959	-18.1314	1.76122e-08	8.70248e-06	10.2528
TRPC4	220817_at	2.30234	6.48024	18.1495	1.74564e-08	8.70248e-06	10.2612
MCM5	216237_s_at	-2.53165	7.06804	-18.0779	1.80827e-08	8.82743e-06	10.2278
CCDC34	226287_at	-1.95249	9.78702	-18.0441	1.83873e-08	8.89668e-06	10.2119
DUSP7	213848_at	1.82216	8.27332	17.8937	1.98126e-08	9.1801e-06	10.141
MAFF	205193_at	2.34619	6.26926	17.905	1.97011e-08	9.1801e-06	10.1463
MLF1IP	218883_s_at	-2.25992	8.29623	-17.9294	1.94633e-08	9.1801e-06	10.1579
NABP1	233085_s_at	2.01452	4.3731	17.8972	1.97778e-08	9.1801e-06	10.1426
NR4A3	209959_at	2.41093	6.7646	17.9107	1.96454e-08	9.1801e-06	10.149
MAP3K9	213927_at	1.85807	7.03386	17.8396	2.03546e-08	9.27405e-06	10.1153
TTLL1	205652_s_at	-1.57316	6.74771	-17.8495	2.02542e-08	9.27405e-06	10.12
BRCA1	204531_s_at	-1.77755	6.49191	-17.7592	2.11909e-08	9.49682e-06	10.0769
VCAM1	203868_s_at	-1.86426	11.4357	-17.7731	2.10429e-08	9.49682e-06	10.0836
CACNA1G	207869_s_at	-2.05965	5.79923	-17.7175	2.16395e-08	9.54061e-06	10.057
CYB5A	209366_x_at	-1.87886	8.4342	-17.7138	2.16794e-08	9.54061e-06	10.0552
NA	231067_s_at	2.34435	6.05959	17.6859	2.19862e-08	9.54061e-06	10.0418
SOGA2	213358_at	1.90019	9.24962	17.6858	2.19866e-08	9.54061e-06	10.0418
NEDD9	202149_at	2.10418	8.16858	17.6291	2.26254e-08	9.74052e-06	10.0144
SLC28A3	232277_at	-1.79945	4.34134	-17.5738	2.3267e-08	9.93846e-06	9.98772
COL12A1	225664_at	2.11445	7.62294	17.5535	2.35079e-08	9.96352e-06	9.97787
IL17B	220273_at	2.94917	6.19845	17.4742	2.44747e-08	1.02149e-05	9.93932
ABAT	209460_at	-2.5886	10.7635	-17.4504	2.47738e-08	1.02452e-05	9.92769
RASSF5	223322_at	-1.55141	8.04952	-17.4387	2.49221e-08	1.02452e-05	9.92197
ALDH5A1	203608_at	-1.65174	7.34865	-17.2794	2.70434e-08	1.0872e-05	9.84365
FRAT1	219889_at	-1.99673	5.20305	-17.2996	2.67639e-08	1.0872e-05	9.85362
OSGEPL1	230032_at	-1.85928	7.24669	-17.2868	2.69405e-08	1.0872e-05	9.84731
PLSCR4	218901_at	-2.94936	4.74968	-17.2415	2.75767e-08	1.10055e-05	9.8249
NUDT6	220183_s_at	-1.84271	6.0419	-17.2252	2.78105e-08	1.10184e-05	9.81679
ANKRD13A	224810_s_at	1.77452	10.4527	17.0983	2.97004e-08	1.11991e-05	9.75357
CSRP1	200621_at	2.35533	7.77253	17.1055	2.95899e-08	1.11991e-05	9.75716
DUSP6	208892_s_at	3.02708	6.6927	17.1515	2.88921e-08	1.11991e-05	9.78012
LOC100507165	236640_at	2.02755	7.75954	17.0992	2.96876e-08	1.11991e-05	9.75399
RFC5	203209_at	-1.77145	7.05945	-17.1141	2.94574e-08	1.11991e-05	9.76148
SORBS1	222513_s_at	1.58983	8.32728	17.1752	2.85383e-08	1.11991e-05	9.79196
TMEM40	222892_s_at	1.98625	7.18842	17.1147	2.9449e-08	1.11991e-05	9.76175
LIX1	230865_at	-2.07162	5.29387	-17.069	3.01576e-08	1.12936e-05	9.73887
NA	1564083_at	-1.88842	5.69968	-17.0077	3.11385e-08	1.15034e-05	9.70803
TTYH2	223741_s_at	-1.71126	6.38714	-17.0189	3.09556e-08	1.15034e-05	9.71371
JPH1	229139_at	1.50291	9.85237	16.9807	3.15802e-08	1.15713e-05	9.69446
UBE2J1	217825_s_at	1.66566	7.35878	16.9708	3.17457e-08	1.15713e-05	9.68942
ANKRD2	221232_s_at	3.83862	6.87318	16.9344	3.23566e-08	1.17159e-05	9.67104
FAM43A	227410_at	1.54458	7.58651	16.8828	3.3247e-08	1.19591e-05	9.64484
C8orf47	1552390_a_at	-1.66708	6.11279	-16.8338	3.41162e-08	1.21915e-05	9.61991
IRS2	209184_s_at	2.12125	7.59864	16.8067	3.46082e-08	1.2287e-05	9.60608
PLK1S1	228291_s_at	-1.56202	7.16558	-16.7627	3.5424e-08	1.24378e-05	9.58355
TYMS	202589_at	-2.0108	10.8313	-16.7593	3.54879e-08	1.24378e-05	9.58181
LIMS1	212687_at	2.5695	10.4608	16.746	3.57381e-08	1.24457e-05	9.57501
CENPH	231772_x_at	-2.25428	7.27451	-16.6611	3.73896e-08	1.24651e-05	9.53129
CENPK	222848_at	-2.04455	6.84414	-16.6636	3.73389e-08	1.24651e-05	9.53261
DUSP6	208893_s_at	2.28514	7.21282	16.7009	3.66049e-08	1.24651e-05	9.55183
FAM161A	242584_at	-1.89363	5.98219	-16.6869	3.68797e-08	1.24651e-05	9.54459
KITLG	226534_at	1.85898	8.65783	16.6672	3.72679e-08	1.24651e-05	9.53445
UBE2J1	217824_at	1.65127	7.55033	16.6956	3.67089e-08	1.24651e-05	9.54908
ZNF521	226677_at	-1.74227	7.34718	-16.6709	3.71949e-08	1.24651e-05	9.53635
GINS3	218719_s_at	-1.74339	5.59545	-16.6144	3.83324e-08	1.2702e-05	9.50716
GADD45A	203725_at	1.68936	11.2952	16.6022	3.85827e-08	1.27079e-05	9.50086
FAM213B	231835_at	-1.84452	6.61978	-16.5564	3.95407e-08	1.29454e-05	9.47708
AXL	202686_s_at	1.72514	9.25177	16.4936	4.08981e-08	1.33101e-05	9.44433
TAGLN	226523_at	2.4785	7.58513	16.4551	4.17555e-08	1.35088e-05	9.42418
GUCY1A3	227235_at	-1.64034	7.61961	-16.4312	4.22962e-08	1.36032e-05	9.41168
INHBA	227140_at	1.79388	9.99499	16.3864	4.33338e-08	1.38554e-05	9.38813
DDAH1	209094_at	2.03049	10.9766	16.3541	4.40985e-08	1.40179e-05	9.37112
ADAMTS6	237411_at	-2.27632	5.18192	-16.2467	4.67534e-08	1.41118e-05	9.31421
CLIP4	226425_at	1.70733	10.3878	16.2658	4.62694e-08	1.41118e-05	9.32435
DSCC1	219000_s_at	-1.84921	5.79954	-16.3139	4.50726e-08	1.41118e-05	9.34986
FAM117B	226431_at	-2.58005	6.23582	-16.2729	4.60911e-08	1.41118e-05	9.32811
FLJ42875	236360_at	-2.53597	5.04819	-16.2081	4.77491e-08	1.41118e-05	9.29368
G0S2	213524_s_at	-1.61932	7.86722	-16.2867	4.57457e-08	1.41118e-05	9.33543
HELLS	223556_at	-2.40076	4.91597	-16.2204	4.74304e-08	1.41118e-05	9.30021
ICAM4	207194_s_at	-2.49548	5.48996	-16.2692	4.61832e-08	1.41118e-05	9.32616
MAFF	36711_at	5.37433	7.57791	16.2093	4.77186e-08	1.41118e-05	9.29431
PRIM1	205053_at	-1.90008	5.60353	-16.3127	4.51032e-08	1.41118e-05	9.3492
TMOD2	226186_at	-1.72957	5.93581	-16.2156	4.75548e-08	1.41118e-05	9.29765
TRIO	209012_at	1.54341	8.52524	16.215	4.75695e-08	1.41118e-05	9.29735
C10orf54	225372_at	2.93655	5.30262	16.1738	4.86557e-08	1.42792e-05	9.27535
HERC6	219352_at	-2.09864	6.39184	-16.1536	4.91962e-08	1.43075e-05	9.26457
CDC7	204510_at	-1.91656	6.49403	-16.1149	5.02556e-08	1.43255e-05	9.24379
CDKN2C	204159_at	-2.38114	7.48178	-16.113	5.03064e-08	1.43255e-05	9.2428
HK2	202934_at	3.29955	9.92448	16.1245	4.99886e-08	1.43255e-05	9.24898
PHLDA1	217996_at	2.97219	9.11936	16.1341	4.97272e-08	1.43255e-05	9.2541
PSIP1	209337_at	-1.83163	9.8595	-16.0601	5.17958e-08	1.45976e-05	9.21432
FHL1	210299_s_at	1.85397	11.0015	16.0386	5.24138e-08	1.46545e-05	9.20273
JAG1	209099_x_at	1.56776	9.82047	16.0344	5.25336e-08	1.46545e-05	9.2005
PTPRE	221840_at	2.75072	6.06696	16.0202	5.29483e-08	1.46952e-05	9.19282
CYB5A	215726_s_at	-1.85203	7.81972	-15.8962	5.67212e-08	1.49098e-05	9.12551
FAS	204780_s_at	-1.53438	5.73313	-15.9194	5.59937e-08	1.49098e-05	9.13814
FHL1	201539_s_at	2.32264	9.50172	15.9488	5.50859e-08	1.49098e-05	9.15413
HES1	203395_s_at	1.66739	6.95716	15.9622	5.46774e-08	1.49098e-05	9.16141
LRRC39	1559580_at	-1.8628	6.62313	-15.8968	5.67023e-08	1.49098e-05	9.12583
MYPN	235367_at	1.52657	8.48146	15.9156	5.61103e-08	1.49098e-05	9.1361
NAP1L2	219368_at	-1.82275	6.78939	-15.9304	5.56512e-08	1.49098e-05	9.14414
SEPP1	201427_s_at	-2.1833	8.87581	-15.9187	5.60139e-08	1.49098e-05	9.13779
SGMS2	227038_at	2.427	8.28021	15.8995	5.66179e-08	1.49098e-05	9.12729
SHC4	235238_at	2.31301	5.38316	15.9632	5.46456e-08	1.49098e-05	9.16198
CCNE2	205034_at	-2.59711	5.75195	-15.8481	5.82624e-08	1.49615e-05	9.09926
DUSP6	208891_at	2.92928	7.4289	15.8585	5.79276e-08	1.49615e-05	9.1049
EPHA2	203499_at	2.02599	7.72121	15.8487	5.82447e-08	1.49615e-05	9.09956
ITGA4	205884_at	2.82744	4.12179	15.8812	5.71967e-08	1.49615e-05	9.11734
TGFB2	209909_s_at	1.59842	8.16066	15.8474	5.82862e-08	1.49615e-05	9.09886
TRPC4	224219_s_at	2.38628	5.00098	15.8238	5.90618e-08	1.50897e-05	9.08591
TCEA3	226388_at	-1.98954	9.16784	-15.8147	5.93607e-08	1.50956e-05	9.08097
FHL1	210298_x_at	2.282	9.65704	15.7907	6.01657e-08	1.50986e-05	9.06777
XRCC4	205071_x_at	2.67458	8.27699	15.802	5.97852e-08	1.50986e-05	9.07398
ZWINT	204026_s_at	-1.77951	9.23771	-15.7896	6.02011e-08	1.50986e-05	9.06719
CXXC4	229774_at	-2.32366	6.1667	-15.7615	6.11591e-08	1.52688e-05	9.05171
CACNA1D	210108_at	-2.1183	7.2691	-15.726	6.23917e-08	1.54166e-05	9.03214
HSPA2	211538_s_at	2.0033	6.36997	15.6795	6.40488e-08	1.55639e-05	9.00642
NA	1558871_at	2.49201	4.58238	15.6801	6.40279e-08	1.55639e-05	9.00674
DGKI	206806_at	2.80571	8.62791	15.6376	6.55834e-08	1.56316e-05	8.98317
ERRFI1	224657_at	1.59265	7.67952	15.6329	6.57572e-08	1.56316e-05	8.98057
KRT18	201596_x_at	2.19718	12.7476	15.6353	6.56694e-08	1.56316e-05	8.98188
PLAU	205479_s_at	2.08221	6.58387	15.6417	6.54296e-08	1.56316e-05	8.98547
CLGN	205830_at	-1.88599	8.92555	-15.6094	6.66375e-08	1.57315e-05	8.96751
LINC00342	213703_at	-1.89069	4.68748	-15.6064	6.67526e-08	1.57315e-05	8.96581
FZD1	204451_at	-1.58879	9.23597	-15.5826	6.76595e-08	1.57503e-05	8.95255
ZNF469	230440_at	2.2099	7.61965	15.5816	6.76967e-08	1.57503e-05	8.95201
ALDH1B1	209645_s_at	1.71574	6.30336	15.547	6.90429e-08	1.58067e-05	8.93265
SLC7A1	212295_s_at	1.74899	10.2736	15.5456	6.90954e-08	1.58067e-05	8.9319
SYNJ2	212828_at	2.32121	8.34426	15.5536	6.87816e-08	1.58067e-05	8.93638
UBE2J1	222435_s_at	1.68065	8.83738	15.5184	7.01734e-08	1.592e-05	8.91668
PPAP2B	212230_at	-2.3564	7.97169	-15.5073	7.06208e-08	1.59553e-05	8.91042
NA	229373_at	-1.59897	6.16283	-15.4967	7.10487e-08	1.5986e-05	8.90448
CDCA7	224428_s_at	-1.88296	6.92364	-15.4577	7.26473e-08	1.60971e-05	8.88258
DCLK1	205399_at	4.64164	6.93036	15.4576	7.26505e-08	1.60971e-05	8.88254
DHFR	48808_at	-1.85964	8.64083	-15.456	7.27202e-08	1.60971e-05	8.88159
UBE2J1	217823_s_at	1.54262	8.2139	15.4594	7.25758e-08	1.60971e-05	8.88355
EEF2K	225545_at	-1.83062	7.247	-15.4486	7.30275e-08	1.60999e-05	8.87744
GLCCI1	225706_at	-1.6759	8.11348	-15.4137	7.45008e-08	1.62933e-05	8.85777
CORIN	220356_at	-1.53851	9.33862	-15.3821	7.5867e-08	1.63467e-05	8.83986
NA	1557383_a_at	-2.48287	5.14519	-15.3903	7.55105e-08	1.63467e-05	8.84451
NA	214862_x_at	-1.81125	7.13311	-15.3735	7.62399e-08	1.63467e-05	8.83503
TRIM58	215047_at	2.18004	6.3057	15.3801	7.59524e-08	1.63467e-05	8.83876
TMEM107	224496_s_at	-1.67668	6.67245	-15.3587	7.68936e-08	1.64225e-05	8.82662
CROT	231102_at	-1.55	4.7419	-15.3313	7.81154e-08	1.64902e-05	8.81107
XRCC6BP1	227678_at	-1.55079	5.90492	-15.3439	7.75503e-08	1.64902e-05	8.81823
FOSL2	225262_at	3.06532	7.33698	15.3107	7.90509e-08	1.66235e-05	8.79933
LOC729013	235010_at	-1.73325	6.5161	-15.3032	7.93904e-08	1.66309e-05	8.7951
AQP3	39248_at	2.23014	5.904	15.2957	7.97341e-08	1.66392e-05	8.79084
GPR137C	242592_at	-1.72582	5.33071	-15.2806	8.04324e-08	1.67211e-05	8.78224
PLEKHG1	226122_at	-2.05469	6.57421	-15.2531	8.17223e-08	1.6861e-05	8.76653
PICALM	212506_at	1.58212	11.2069	15.2088	8.38509e-08	1.72351e-05	8.74114
PHLDA1	217998_at	1.56956	6.5813	15.1674	8.58905e-08	1.75883e-05	8.7174
ROBO2	226766_at	-1.65467	5.74095	-15.1569	8.64195e-08	1.76306e-05	8.71133
NA	1564841_at	-1.65534	3.94722	-15.1157	8.85227e-08	1.78597e-05	8.68756
PDCD4	212593_s_at	-1.6035	8.18419	-15.1218	8.82064e-08	1.78597e-05	8.6911
CARD10	210026_s_at	1.93256	5.72561	15.0668	9.10864e-08	1.83094e-05	8.65932
DPY19L2P2	215143_at	-1.72915	7.79582	-14.9982	9.48285e-08	1.87471e-05	8.61946
ZFP36L1	211965_at	-1.62188	5.32842	-14.9813	9.57758e-08	1.8754e-05	8.60961
EML1	204797_s_at	-1.94517	7.48966	-14.9349	9.8434e-08	1.90172e-05	8.58248
CTIF	204303_s_at	1.52019	7.30197	14.9241	9.90663e-08	1.9072e-05	8.57614
NUAK1	204589_at	1.99747	10.211	14.9054	1.00167e-07	1.91251e-05	8.56518
PCDH8	206935_at	2.8249	4.29472	14.907	1.00071e-07	1.91251e-05	8.56613
PHLDA1	217997_at	3.1158	8.99181	14.9016	1.00391e-07	1.91251e-05	8.56296
UBE2J1	217826_s_at	1.52082	7.868	14.8791	1.01738e-07	1.9289e-05	8.54975
NEFM	205113_at	1.71905	5.94198	14.8561	1.03136e-07	1.94056e-05	8.53621
TMEM40	219503_s_at	2.13349	6.3584	14.8479	1.03639e-07	1.94056e-05	8.53138
NFIA	226806_s_at	-1.69639	5.98762	-14.8198	1.05382e-07	1.96646e-05	8.51483
SYNPO2	225895_at	1.56399	9.0447	14.7908	1.07217e-07	1.98716e-05	8.49768
GINS3	45633_at	-2.19433	5.60382	-14.778	1.08041e-07	1.9952e-05	8.49009
SFRP2	223122_s_at	-2.67123	5.83662	-14.7715	1.08461e-07	1.9952e-05	8.48623
SNCA	236081_at	-1.70807	5.9676	-14.7671	1.08746e-07	1.9952e-05	8.48362
PXDC1	212923_s_at	1.79241	8.62386	14.743	1.10319e-07	2.0025e-05	8.46936
TMEM218	226073_at	-1.56077	6.76849	-14.7406	1.10481e-07	2.0025e-05	8.4679
ZNF704	223366_at	-1.67843	8.62839	-14.7386	1.10609e-07	2.0025e-05	8.46675
DSN1	219512_at	-1.51167	6.37528	-14.7193	1.11894e-07	2.01907e-05	8.45527
INHBA	210511_s_at	1.52663	8.1548	14.6968	1.13411e-07	2.02639e-05	8.44188
PRSS23	229441_at	1.66883	7.26395	14.7015	1.13092e-07	2.02639e-05	8.44469
SORBS1	218087_s_at	1.5062	9.25292	14.7001	1.13186e-07	2.02639e-05	8.44386
KRT8	209008_x_at	1.87566	10.7731	14.6608	1.15886e-07	2.05051e-05	8.42041
FAM133A	231131_at	-1.99262	5.83203	-14.6446	1.17019e-07	2.06009e-05	8.41074
ANKRD36B	220940_at	-1.94821	6.69622	-14.622	1.18625e-07	2.06812e-05	8.39717
DHFR	202534_x_at	-1.86682	9.4236	-14.625	1.18407e-07	2.06812e-05	8.399
POLD3	212836_at	-1.56603	6.7164	-14.6137	1.19222e-07	2.06812e-05	8.39217
DOK4	209691_s_at	-1.8248	10.7905	-14.5819	1.21525e-07	2.07838e-05	8.37313
EGFR	224999_at	1.58908	4.95246	14.5819	1.21524e-07	2.07838e-05	8.37314
NA	229623_at	-1.62468	5.58831	-14.5956	1.20528e-07	2.07838e-05	8.38133
PCGF5	226326_at	1.82103	10.0207	14.5803	1.21643e-07	2.07838e-05	8.37217
TTC30B	1554588_a_at	-2.22024	3.89741	-14.5674	1.226e-07	2.0882e-05	8.36436
CAMK2N1	218309_at	1.86989	6.53332	14.5214	1.26056e-07	2.14041e-05	8.33666
B3GNT1	203188_at	-1.52427	8.76549	-14.4865	1.28751e-07	2.15275e-05	8.31558
PRTFDC1	222803_at	-1.79163	7.66925	-14.4899	1.28488e-07	2.15275e-05	8.31763
DHFR	202532_s_at	-1.93463	7.86896	-14.4701	1.30047e-07	2.16779e-05	8.3056
HELLS	220085_at	-2.98772	5.53211	-14.4507	1.31585e-07	2.18675e-05	8.29388
CD44	212063_at	1.96227	7.76883	14.4153	1.34456e-07	2.19784e-05	8.27234
GSTA4	202967_at	-1.55993	9.43598	-14.435	1.32852e-07	2.19784e-05	8.28432
PSIP1	205961_s_at	-1.80863	9.02114	-14.4225	1.3387e-07	2.19784e-05	8.27671
DNMT3B	220668_s_at	-1.6718	6.11628	-14.3947	1.36158e-07	2.20249e-05	8.2598
RAD51AP1	204146_at	-1.96447	7.56925	-14.3994	1.35771e-07	2.20249e-05	8.26263
RNFT2	221909_at	-1.61565	5.0165	-14.3745	1.37847e-07	2.21982e-05	8.24749
XRCC4	205072_s_at	2.86784	7.07293	14.3722	1.38041e-07	2.21982e-05	8.24608
CLCN5	206704_at	1.51023	5.89102	14.3344	1.4128e-07	2.2338e-05	8.22293
INPP5F	230362_at	1.50484	5.70063	14.3288	1.41767e-07	2.2338e-05	8.21949
KNTC1	206316_s_at	-1.60272	5.72946	-14.3281	1.41829e-07	2.2338e-05	8.21905
SEMA4D	228891_at	-1.61704	7.1479	-14.3543	1.39564e-07	2.2338e-05	8.23513
TGFBR3	226625_at	-2.35706	6.41615	-14.3329	1.41407e-07	2.2338e-05	8.22203
TYMS	1554696_s_at	-1.94447	8.65007	-14.3512	1.39834e-07	2.2338e-05	8.2332
FAM111A	218248_at	-1.87212	6.39481	-14.2762	1.4642e-07	2.29385e-05	8.18722
MIR22HG	214696_at	2.47146	9.79957	14.2681	1.47157e-07	2.29881e-05	8.1822
KCNK3	235108_at	1.59627	5.95131	14.2188	1.51697e-07	2.34294e-05	8.15183
C5orf4	220751_s_at	-1.90111	6.51588	-14.2029	1.53201e-07	2.35288e-05	8.14196
EBPL	223306_at	-1.51744	8.26395	-14.1916	1.5427e-07	2.36266e-05	8.135
PLXNC1	213241_at	-1.98893	7.91877	-14.1778	1.55597e-07	2.36971e-05	8.12644
MCM4	222036_s_at	-1.5009	7.97524	-14.1706	1.56291e-07	2.3734e-05	8.12198
PBX1	212148_at	-1.50752	9.47581	-14.1663	1.56708e-07	2.3734e-05	8.11932
SFRP1	202037_s_at	-1.6381	12.6818	-14.1378	1.59503e-07	2.39583e-05	8.10162
RRM2	201890_at	-2.99823	8.16949	-14.0714	1.66237e-07	2.48334e-05	8.0602
ST6GAL2	1555123_at	1.50554	4.33262	14.0642	1.66987e-07	2.48775e-05	8.05569
CYB5A	207843_x_at	-1.82847	8.36531	-14.0256	1.71063e-07	2.52107e-05	8.03152
EZH2	203358_s_at	-1.50463	7.33675	-14.0286	1.70746e-07	2.52107e-05	8.03338
BCL6	203140_at	1.83273	8.16102	14.009	1.7285e-07	2.5233e-05	8.0211
CYR61	210764_s_at	3.28966	9.50871	13.993	1.74594e-07	2.5233e-05	8.01103
FLRT2	204359_at	1.86971	9.34866	14.0177	1.71906e-07	2.5233e-05	8.02659
IFRD1	230048_at	2.18468	6.12869	14.0014	1.73676e-07	2.5233e-05	8.01633
PRDM16	232424_at	-1.50533	6.52223	-14.004	1.7339e-07	2.5233e-05	8.01798
TNFRSF21	214581_x_at	1.89667	6.94561	13.9901	1.74912e-07	2.5233e-05	8.00921
NA	242890_at	-2.41005	4.23427	-13.981	1.75907e-07	2.53097e-05	8.00352
VASH2	235343_at	1.9338	4.3487	13.9721	1.76898e-07	2.53855e-05	7.99789
RND3	212724_at	2.41408	11.1127	13.952	1.79141e-07	2.55732e-05	7.98524
TUBA4A	212242_at	2.01291	8.73799	13.9553	1.78777e-07	2.55732e-05	7.98729
LIPG	219181_at	2.73573	4.21482	13.9121	1.83704e-07	2.60207e-05	7.96
MYOF	211864_s_at	2.08455	7.70137	13.9139	1.83489e-07	2.60207e-05	7.96118
ST6GAL2	228821_at	1.75288	6.71312	13.9175	1.83072e-07	2.60207e-05	7.96346
PDCD4	212594_at	-1.65959	5.90807	-13.8668	1.89027e-07	2.65101e-05	7.93132
TOX	204529_s_at	-1.82555	6.42948	-13.8662	1.89098e-07	2.65101e-05	7.93094
ABCA8	204719_at	-1.69209	8.05541	-13.8377	1.92541e-07	2.69237e-05	7.91282
GMNN	218350_s_at	-1.69337	8.67691	-13.8314	1.93318e-07	2.69634e-05	7.90877
RRM1	201477_s_at	-1.50506	9.23329	-13.8089	1.96091e-07	2.72806e-05	7.89446
PICALM	212511_at	1.77627	9.38363	13.7915	1.98271e-07	2.74443e-05	7.88334
SYNE2	202761_s_at	-2.61405	7.79832	-13.7938	1.97987e-07	2.74443e-05	7.88478
PRIMA1	230087_at	-2.20641	5.84397	-13.7742	2.00462e-07	2.76775e-05	7.87229
SORT1	212807_s_at	1.54752	8.42599	13.7646	2.01689e-07	2.77767e-05	7.86616
TRIO	208178_x_at	1.69474	6.82519	13.7275	2.06524e-07	2.81588e-05	7.84233
CX3CR1	205898_at	-2.07949	4.35078	-13.7069	2.09257e-07	2.81801e-05	7.82911
WDR76	239680_at	-2.54611	4.10111	-13.7096	2.08897e-07	2.81801e-05	7.83084
ZNF618	226590_at	-1.61932	5.79165	-13.7094	2.08915e-07	2.81801e-05	7.83075
CACNA1G	210380_s_at	-1.69038	7.93041	-13.682	2.12612e-07	2.85157e-05	7.81309
CDC45	204126_s_at	-1.56335	5.4747	-13.6807	2.12792e-07	2.85157e-05	7.81225
DCLK1	229800_at	4.15651	7.26028	13.6726	2.13893e-07	2.85234e-05	7.80705
STEAP2	225871_at	-1.59098	5.71356	-13.6674	2.14614e-07	2.855e-05	7.80366
AMPH	205257_s_at	-2.34256	6.73952	-13.6458	2.17598e-07	2.86862e-05	7.78976
BCL2L11	225606_at	-1.88159	6.34731	-13.6448	2.17737e-07	2.86862e-05	7.78912
FAM110C	226863_at	1.57202	6.95686	13.6275	2.20175e-07	2.87846e-05	7.7779
RPA1	201528_at	-1.53547	9.20802	-13.6246	2.20589e-07	2.87846e-05	7.77601
RFTN1	212646_at	2.30541	9.46644	13.5913	2.25367e-07	2.92613e-05	7.75442
MCM7	210983_s_at	-2.16126	6.63373	-13.5756	2.27659e-07	2.94262e-05	7.74422
NA	238646_at	-1.55441	5.81299	-13.5202	2.35952e-07	3.03545e-05	7.70815
BDNF	239367_at	1.76536	6.77184	13.4945	2.39906e-07	3.06469e-05	7.69139
ATAD2	228401_at	-1.5881	8.34035	-13.4684	2.44009e-07	3.09088e-05	7.67428
EGR1	201693_s_at	1.69047	6.60862	13.4664	2.44326e-07	3.09088e-05	7.67297
FOS	209189_at	2.17059	5.13582	13.4564	2.45914e-07	3.09088e-05	7.66643
MRAP2	227226_at	-2.04765	6.44956	-13.4697	2.43801e-07	3.09088e-05	7.67514
POLE2	205909_at	-2.73824	6.16588	-13.4584	2.45603e-07	3.09088e-05	7.66771
PROSER2	230051_at	1.52818	6.17656	13.458	2.45663e-07	3.09088e-05	7.66747
LOC344595	235606_at	-1.85375	5.31881	-13.4461	2.47565e-07	3.1045e-05	7.65968
TRIM37	1554001_at	2.15749	5.81469	13.4173	2.5225e-07	3.14881e-05	7.64075
AKAP7	205771_s_at	-1.53382	7.47438	-13.4124	2.53052e-07	3.15163e-05	7.63755
FAM65B	209829_at	1.99544	7.19125	13.3893	2.5691e-07	3.17907e-05	7.62227
PPAP2B	212226_s_at	-2.18432	7.465	-13.3639	2.61209e-07	3.1842e-05	7.60551
QDPR	209123_at	-1.54675	8.48344	-13.365	2.61014e-07	3.1842e-05	7.60626
SAMD13	229402_at	-2.11897	5.40342	-13.3622	2.61492e-07	3.1842e-05	7.60441
XIRP1	235042_at	1.55663	11.2893	13.3648	2.61057e-07	3.1842e-05	7.6061
ENOSF1	213645_at	-1.63189	7.15907	-13.3264	2.677e-07	3.2426e-05	7.5807
TFPI2	209278_s_at	2.03567	10.0701	13.3229	2.68308e-07	3.2426e-05	7.57841
FEN1	204767_s_at	-1.98165	8.29308	-13.2945	2.73365e-07	3.26337e-05	7.55953
PCDH20	232054_at	1.745	9.35484	13.2886	2.7443e-07	3.26895e-05	7.5556
LIMS1	1566129_at	1.76067	4.33655	13.2842	2.75218e-07	3.27121e-05	7.5527
GEM	204472_at	1.57571	9.73526	13.2553	2.8051e-07	3.30336e-05	7.53344
ADAMTS15	229004_at	2.01133	8.37456	13.2335	2.84564e-07	3.32874e-05	7.51892
EFHD1	209343_at	1.88579	7.55141	13.2379	2.83735e-07	3.32874e-05	7.52187
MCM3	201555_at	-1.68024	8.62595	-13.2316	2.84929e-07	3.32874e-05	7.51763
FAM111B	1557129_a_at	-1.83205	3.83973	-13.2188	2.87349e-07	3.3425e-05	7.50907
FHL1	214505_s_at	2.16714	10.0036	13.2124	2.88553e-07	3.3425e-05	7.50484
HELLS	227350_at	-3.28529	5.78138	-13.2157	2.87925e-07	3.3425e-05	7.50704
PSPH	205194_at	-1.87785	7.18328	-13.2147	2.88125e-07	3.3425e-05	7.50634
CLCN5	226273_at	1.52925	6.68428	13.1945	2.91984e-07	3.36798e-05	7.49287
NIPAL4	230188_at	2.21221	6.51291	13.1778	2.95244e-07	3.39127e-05	7.48163
NAGPA	205090_s_at	-1.59185	5.0324	-13.168	2.97154e-07	3.40018e-05	7.4751
DDAH1	229456_s_at	1.70978	7.38932	13.1396	3.02818e-07	3.43497e-05	7.45598
ENDOD1	212573_at	1.61968	7.01725	13.1351	3.03722e-07	3.43809e-05	7.45296
KCTD12	212192_at	-1.55867	8.957	-13.1162	3.07568e-07	3.46014e-05	7.44022
TNFRSF12A	218368_s_at	2.09672	11.4327	13.0999	3.10913e-07	3.49059e-05	7.42926
RCAN1	208370_s_at	1.82991	12.2359	13.0636	3.18542e-07	3.561e-05	7.40469
NABP1	222872_x_at	2.10101	5.0479	13.0185	3.28295e-07	3.63351e-05	7.37411
RFC3	204127_at	-1.7895	7.18078	-13.0106	3.30022e-07	3.6446e-05	7.36878
LOC283454	229552_at	-1.8344	6.18329	-12.9758	3.37821e-07	3.69407e-05	7.34509
ENAH	222434_at	1.53252	8.88583	12.9343	3.4739e-07	3.76856e-05	7.31674
GUCY1A3	229530_at	-1.71365	6.96772	-12.923	3.50045e-07	3.78241e-05	7.30901
CYB561	209163_at	-1.52404	5.53685	-12.8774	3.60986e-07	3.84044e-05	7.27775
MYOF	201798_s_at	2.09949	8.98848	12.8762	3.61284e-07	3.84044e-05	7.27691
KIAA1217	231807_at	-1.77749	5.88361	-12.8657	3.6387e-07	3.84716e-05	7.26967
NA	243016_at	-1.75176	5.23843	-12.8632	3.64486e-07	3.84716e-05	7.26795
CYR61	201289_at	2.93436	10.7753	12.8195	3.75459e-07	3.94516e-05	7.23781
JAG1	216268_s_at	1.63415	9.83165	12.8054	3.79059e-07	3.97032e-05	7.2281
ELAVL2	228260_at	-2.17754	6.45471	-12.7868	3.839e-07	3.97902e-05	7.2152
RNFT2	221908_at	-1.67309	5.9085	-12.7826	3.84984e-07	3.97902e-05	7.21233
DGKD	208072_s_at	1.62251	9.22454	12.7656	3.89487e-07	4.00266e-05	7.20051
PLCXD1	218951_s_at	-1.74869	6.71177	-12.7632	3.90115e-07	4.00266e-05	7.19887
ACTN1	208637_x_at	1.62035	9.42236	12.738	3.96871e-07	4.03707e-05	7.18141
TBX5-AS1	233947_s_at	-1.56798	6.8968	-12.7202	4.01742e-07	4.07377e-05	7.169
MLF1IP	229305_at	-2.54025	4.89205	-12.7116	4.04099e-07	4.08394e-05	7.16304
IFIT1	203153_at	-3.33293	7.12038	-12.6954	4.0862e-07	4.10686e-05	7.15172
SEMA6D	233882_s_at	-2.127	6.81528	-12.669	4.1607e-07	4.1588e-05	7.13332
PICALM	215236_s_at	1.94581	8.20216	12.6654	4.17109e-07	4.15914e-05	7.13079
BMP2	205290_s_at	-1.54626	10.7628	-12.6543	4.20305e-07	4.16965e-05	7.12301
CD24	208650_s_at	1.6689	6.32774	12.652	4.20969e-07	4.16965e-05	7.12141
LOC100128727	240395_at	3.49713	6.69949	12.6372	4.25278e-07	4.18203e-05	7.11103
NA	222324_at	-2.0506	4.77627	-12.6403	4.24362e-07	4.18203e-05	7.11323
TNFRSF11B	204933_s_at	2.39111	8.88267	12.628	4.27969e-07	4.19341e-05	7.10461
FEN1	204768_s_at	-2.11514	6.47872	-12.6071	4.34196e-07	4.20916e-05	7.08989
CYP39A1	220432_s_at	-2.02039	4.28996	-12.5816	4.41908e-07	4.27634e-05	7.07196
RTN4RL1	230700_at	-1.68524	6.22852	-12.5423	4.54083e-07	4.35561e-05	7.04425
AKAP12	227530_at	2.17689	9.68223	12.533	4.57015e-07	4.36847e-05	7.03769
TUBB2A	204141_at	1.62265	11.7887	12.5286	4.58389e-07	4.36847e-05	7.03463
ZNF204P	214823_at	-2.18658	5.80012	-12.5233	4.60087e-07	4.36847e-05	7.03086
FANCD2	242560_at	-1.78125	6.68396	-12.4928	4.6993e-07	4.42737e-05	7.00927
RAPH1	225186_at	1.50298	7.42074	12.4887	4.71281e-07	4.42737e-05	7.00634
CCDC160	1563022_at	-1.52356	4.53451	-12.4742	4.76058e-07	4.454e-05	6.99605
CKLF	221058_s_at	-1.76729	5.7541	-12.4707	4.77206e-07	4.454e-05	6.9936
LOXL4	227145_at	2.18876	8.32046	12.4637	4.79538e-07	4.45897e-05	6.98862
TP53INP1	225912_at	-1.60208	9.83929	-12.4403	4.87454e-07	4.49433e-05	6.97191
EFCAB7	226800_at	-1.94845	6.01236	-12.4302	4.90877e-07	4.49497e-05	6.96477
MRI1	228077_at	-1.50981	7.75211	-12.4322	4.9019e-07	4.49497e-05	6.9662
PHLDA1	225842_at	3.01428	8.53359	12.4144	4.96338e-07	4.52882e-05	6.95348
AIF1L	223075_s_at	1.6232	7.54113	12.3791	5.08757e-07	4.5769e-05	6.92824
HES1	203394_s_at	1.52813	7.57302	12.3796	5.08589e-07	4.5769e-05	6.92858
NA	232833_at	3.40682	5.64966	12.3743	5.10458e-07	4.5828e-05	6.92483
MFI2	235911_at	1.72426	7.75879	12.3423	5.22055e-07	4.65634e-05	6.90188
UBASH3B	238587_at	2.23835	5.35022	12.3447	5.2118e-07	4.65634e-05	6.9036
ADAM19	209765_at	1.74068	9.95886	12.338	5.23653e-07	4.66299e-05	6.89876
OIP5	213599_at	-1.72258	6.79772	-12.328	5.2734e-07	4.68818e-05	6.89159
SHC4	230538_at	2.60185	5.80996	12.3022	5.37026e-07	4.75111e-05	6.87299
LOC100507312	227921_at	-1.71821	7.68053	-12.2932	5.40431e-07	4.75814e-05	6.86653
NUP62CL	220520_s_at	-1.50632	6.02615	-12.2694	5.49578e-07	4.80003e-05	6.84937
TPM3	222976_s_at	1.51664	9.85581	12.2657	5.51019e-07	4.80494e-05	6.8467
HBEGF	38037_at	2.18639	9.97619	12.2405	5.60929e-07	4.85344e-05	6.82847
SLC7A1	212290_at	1.62874	7.15077	12.2403	5.61019e-07	4.85344e-05	6.8283
RNASEH2A	203022_at	-2.02932	7.27686	-12.2321	5.64304e-07	4.8544e-05	6.82233
P2RY14	206637_at	-2.65139	7.53239	-12.2246	5.6729e-07	4.86313e-05	6.81693
RADIL	223693_s_at	-1.70481	6.38079	-12.2081	5.73984e-07	4.9112e-05	6.80493
MSH2	209421_at	-1.75613	7.90664	-12.1815	5.84905e-07	4.98126e-05	6.78565
PICALM	203134_at	1.57565	6.22602	12.1559	5.95661e-07	5.04819e-05	6.767
KIF20A	218755_at	-2.16854	8.18502	-12.1441	6.00689e-07	5.0568e-05	6.75839
MURC	241749_at	1.67141	9.84111	12.1409	6.02099e-07	5.0568e-05	6.75599
ACTN1	211160_x_at	1.6321	8.87509	12.1342	6.04958e-07	5.07302e-05	6.75114
GJA5	226701_at	-1.82012	5.82135	-12.1129	6.14224e-07	5.11402e-05	6.73558
EXO1	204603_at	-1.82608	5.62304	-12.0876	6.25467e-07	5.16577e-05	6.717
NA	231098_at	-1.68002	4.51237	-12.0792	6.29217e-07	5.17963e-05	6.71087
NA	1554007_at	-1.97104	5.25687	-12.0789	6.29374e-07	5.17963e-05	6.71062
PPAP2B	209355_s_at	-2.13003	6.18193	-12.0232	6.55065e-07	5.35361e-05	6.66962
NUSAP1	218039_at	-1.78317	8.97824	-12.0011	6.65559e-07	5.40018e-05	6.65332
SYNPO2	232119_at	1.99069	6.26502	12.0008	6.65701e-07	5.40018e-05	6.65311
CAT	201432_at	-1.62659	9.45247	-11.9957	6.68146e-07	5.40398e-05	6.64935
NA	236035_at	-1.73272	5.1311	-11.9872	6.72256e-07	5.41271e-05	6.64306
SHROOM3	228400_at	1.53033	8.32418	11.978	6.76755e-07	5.42545e-05	6.63622
DUSP1	201041_s_at	2.66446	8.80988	11.9639	6.83658e-07	5.44883e-05	6.62581
RGS4	204338_s_at	2.41317	4.46111	11.9477	6.91725e-07	5.48912e-05	6.61378
IL1RAP	205227_at	1.5346	9.19157	11.9215	7.04994e-07	5.57016e-05	6.59429
C11orf96	227099_s_at	2.05402	8.06342	11.9065	7.12692e-07	5.62287e-05	6.58314
TAGLN	1555724_s_at	2.67242	11.3995	11.8741	7.29638e-07	5.70714e-05	6.55902
LEPREL1	218717_s_at	2.2484	10.1213	11.8636	7.35233e-07	5.74269e-05	6.55118
ZNF618	226592_at	-1.51728	6.47209	-11.8542	7.4031e-07	5.76665e-05	6.54411
RPA1	201529_s_at	-1.52981	7.87695	-11.7867	7.77747e-07	5.9376e-05	6.49344
YPEL1	228788_at	-2.19015	6.06074	-11.7851	7.78648e-07	5.9376e-05	6.49225
SEMA6D	220574_at	-1.69813	4.93867	-11.782	7.80432e-07	5.94126e-05	6.4899
ABRA	1552732_at	3.13637	9.09525	11.7654	7.8997e-07	5.97709e-05	6.47742
FOXP2	235201_at	-1.96635	5.0656	-11.7474	8.00474e-07	6.02836e-05	6.46384
SAMHD1	234987_at	-1.7859	6.53353	-11.7392	8.05328e-07	6.04825e-05	6.45763
EHD1	209037_s_at	1.65013	6.08492	11.7323	8.09387e-07	6.0538e-05	6.45246
PHLDA1	217999_s_at	2.94028	5.91556	11.724	8.14383e-07	6.07087e-05	6.44613
SNX10	218404_at	-1.59345	5.11643	-11.7219	8.15643e-07	6.07087e-05	6.44454
PTCH1	209815_at	-1.61251	5.26405	-11.6978	8.30203e-07	6.15059e-05	6.42635
IL6R	226333_at	1.60965	5.95596	11.6697	8.47616e-07	6.22895e-05	6.405
FBXL4	209943_at	-1.57991	5.44465	-11.6566	8.55869e-07	6.26406e-05	6.39503
LDLR	202067_s_at	1.52849	6.65682	11.6585	8.54647e-07	6.26406e-05	6.3965
LOC285812	230179_at	1.76067	9.52587	11.6412	8.65688e-07	6.30246e-05	6.3833
TMEM158	213338_at	1.94396	7.42909	11.6419	8.65224e-07	6.30246e-05	6.38385
LOC100506870	227115_at	1.5772	8.11665	11.6162	8.81883e-07	6.3779e-05	6.36422
ZNF367	229551_x_at	-1.5552	7.97924	-11.5985	8.93554e-07	6.43676e-05	6.35069
CMPK2	226702_at	-2.33614	3.88325	-11.5887	9.00064e-07	6.46183e-05	6.34322
NMU	206023_at	-1.82076	6.36838	-11.5745	9.09596e-07	6.50093e-05	6.33237
TPM3	224164_at	1.54355	6.4386	11.5633	9.1721e-07	6.53826e-05	6.32379
EEF2K	225546_at	-1.76001	6.98186	-11.5572	9.21411e-07	6.55965e-05	6.31908
PARPBP	227928_at	-1.54563	4.76236	-11.5457	9.29372e-07	6.5829e-05	6.31022
ETV5	230102_at	1.71934	7.67231	11.5337	9.37727e-07	6.59424e-05	6.301
HBEGF	203821_at	2.05966	9.97607	11.5355	9.36463e-07	6.59424e-05	6.30239
LOC100506076	221973_at	-1.90429	5.50819	-11.5359	9.36166e-07	6.59424e-05	6.30272
BDNF	206382_s_at	1.72185	7.45519	11.5291	9.4096e-07	6.60424e-05	6.29746
GADD45G	204121_at	2.13904	7.96126	11.4946	9.65543e-07	6.71865e-05	6.27089
TRIM6	223599_at	-1.81685	5.87564	-11.4846	9.72816e-07	6.74984e-05	6.26316
ACOX2	205364_at	-1.58888	6.83848	-11.4439	1.00296e-06	6.8567e-05	6.2317
SCN7A	228504_at	-2.39716	5.00971	-11.4468	1.00074e-06	6.8567e-05	6.23399
PLAC1	219702_at	-1.52275	5.86483	-11.4286	1.01458e-06	6.91671e-05	6.21983
XRCC4	210812_at	1.88549	4.00395	11.4119	1.02736e-06	6.97778e-05	6.20691
PAK6	1555310_a_at	-1.72649	6.17119	-11.3703	1.06019e-06	7.0604e-05	6.17448
CCNE2	211814_s_at	-1.72537	3.96903	-11.3543	1.07306e-06	7.10285e-05	6.16203
CD55	201925_s_at	1.54045	7.86863	11.356	1.07172e-06	7.10285e-05	6.16332
LOC100132815	227234_at	-1.50909	6.33827	-11.358	1.07006e-06	7.10285e-05	6.16491
HSD17B11	217989_at	-1.65287	5.79624	-11.3443	1.08125e-06	7.14839e-05	6.15418
FLNC	207876_s_at	1.673	12.4232	11.3351	1.08883e-06	7.17099e-05	6.14697
DUT	208955_at	-1.50426	6.98959	-11.3106	1.10919e-06	7.22561e-05	6.12785
PIM1	209193_at	1.76011	7.8483	11.3131	1.10711e-06	7.22561e-05	6.12979
TNFRSF11B	204932_at	2.60897	8.81957	11.3123	1.10779e-06	7.22561e-05	6.12915
CMBL	227522_at	-2.3453	6.46346	-11.2896	1.12707e-06	7.25823e-05	6.11135
TBX5-AS1	239919_at	-1.56824	7.06462	-11.2614	1.15153e-06	7.3551e-05	6.08918
ETV5	203349_s_at	1.75356	8.82973	11.2276	1.18168e-06	7.46917e-05	6.06248
C3orf52	219474_at	1.52479	5.85912	11.2219	1.18679e-06	7.49284e-05	6.05802
PDE10A	205501_at	2.00544	7.80517	11.1855	1.22032e-06	7.65147e-05	6.02924
NA	1569345_at	1.92299	5.73823	11.165	1.23973e-06	7.72004e-05	6.01293
HERC5	219863_at	-2.07685	5.99477	-11.1412	1.26262e-06	7.79161e-05	5.99401
PCGF5	229194_at	1.99889	10.1344	11.1248	1.27864e-06	7.87269e-05	5.98098
ATAD2	222740_at	-1.51276	8.21431	-11.0524	1.35221e-06	8.1633e-05	5.92311
ELMOD1	231930_at	1.86356	6.17038	11.061	1.34322e-06	8.1633e-05	5.93001
C8orf47	1552389_at	-1.76547	4.169	-11.0296	1.3764e-06	8.2328e-05	5.90476
FILIP1L	1554966_a_at	1.82215	7.41493	11.0231	1.38338e-06	8.2328e-05	5.89953
TGFBR3	204731_at	-2.25587	5.44206	-11.0315	1.37435e-06	8.2328e-05	5.90631
DTL	222680_s_at	-2.45621	5.8361	-11.0106	1.39684e-06	8.2923e-05	5.88951
FAM5C	217562_at	-1.69613	8.08136	-11.0057	1.40211e-06	8.30775e-05	5.88561
MFI2	223723_at	1.74245	6.15975	11.0054	1.40248e-06	8.30775e-05	5.88534
NA	235286_at	-1.8214	4.95715	-11.0021	1.40608e-06	8.32007e-05	5.88268
TRIM9	209859_at	2.61265	6.13265	10.9642	1.44826e-06	8.49607e-05	5.85209
WWC1	213085_s_at	1.77769	7.4119	10.9302	1.48728e-06	8.62022e-05	5.82454
NOP16	203023_at	1.63248	7.258	10.9183	1.50119e-06	8.63976e-05	5.8149
RCAN1	215253_s_at	2.03868	7.68038	10.9147	1.50544e-06	8.64601e-05	5.81198
METTL7A	207761_s_at	-2.85271	6.609	-10.8678	1.56181e-06	8.84504e-05	5.77389
LINC00152	225799_at	2.62287	8.97524	10.8652	1.565e-06	8.84863e-05	5.77177
BHLHE40	201170_s_at	2.15175	7.25553	10.8614	1.5697e-06	8.85692e-05	5.76866
FLJ27352	243309_at	-1.64201	6.17783	-10.8512	1.58246e-06	8.90131e-05	5.76027
CNRIP1	226751_at	-1.80137	5.21908	-10.8299	1.60924e-06	8.95067e-05	5.74288
NA	237675_at	-1.57091	6.22589	-10.8249	1.61558e-06	8.9684e-05	5.7388
ITGB3BP	205176_s_at	-1.78821	7.52141	-10.8078	1.63758e-06	9.03185e-05	5.72478
FAM133A	239481_at	-1.71648	6.31419	-10.7907	1.65975e-06	9.0803e-05	5.71083
NDC80	204162_at	-1.57197	7.60495	-10.7216	1.75333e-06	9.38273e-05	5.65393
SLC16A14	238029_s_at	-1.89751	4.45351	-10.7037	1.77859e-06	9.4576e-05	5.63908
PIK3AP1	226459_at	2.02362	6.09722	10.6785	1.81471e-06	9.56794e-05	5.61821
TFPI2	209277_at	2.43529	8.53291	10.6801	1.81228e-06	9.56794e-05	5.6196
ADAM22	213411_at	-1.65048	4.36401	-10.6164	1.90714e-06	9.96875e-05	5.56662
KLF6	1555832_s_at	1.56869	9.34976	10.6076	1.92072e-06	0.00010011	5.55926
LOC400794	1557761_s_at	1.93535	7.4209	10.6037	1.92672e-06	0.000100231	5.55602
C1orf85	225401_at	-1.57492	5.67627	-10.6019	1.92948e-06	0.00010028	5.55453
PIK3IP1	221756_at	-1.69481	6.59877	-10.5807	1.96259e-06	0.000101231	5.53685
JAG1	231183_s_at	1.56143	7.59145	10.5599	1.99584e-06	0.000102752	5.5194
SGMS2	243141_at	1.54886	5.67899	10.5551	2.00354e-06	0.000103051	5.51539
MASP1	232224_at	2.06577	6.46041	10.5211	2.05927e-06	0.000105324	5.48688
ZNF33B	215022_x_at	-1.81192	4.96996	-10.5222	2.05754e-06	0.000105324	5.48775
MICALCL	243611_at	2.1742	4.71252	10.4984	2.0976e-06	0.000106685	5.46771
HMGCLL1	232305_at	-1.55084	6.13607	-10.4684	2.14932e-06	0.000107996	5.44237
TXNDC16	226747_at	-1.57198	6.71121	-10.4346	2.20911e-06	0.000109803	5.41384
SPATA5	229075_at	2.12271	6.9857	10.4311	2.21537e-06	0.000109914	5.41089
CCNG2	202770_s_at	-1.74567	6.33873	-10.4214	2.23314e-06	0.000110167	5.40258
SCN2B	235225_at	-1.50807	5.93469	-10.4074	2.25874e-06	0.000111047	5.39072
FAM46B	229518_at	1.82417	7.51694	10.3951	2.28159e-06	0.00011148	5.38025
DOK5	214844_s_at	1.52008	7.16265	10.3692	2.3304e-06	0.000112991	5.35822
MARCH11	239359_at	-1.50836	6.98798	-10.3688	2.33112e-06	0.000112991	5.3579
CADPS2	219572_at	-1.91611	7.89796	-10.3657	2.33711e-06	0.000113097	5.35523
TAGLN	205547_s_at	2.66255	11.8457	10.3624	2.34336e-06	0.000113283	5.35244
CTSL2	210074_at	-2.03798	8.42932	-10.3465	2.37413e-06	0.000114265	5.33887
ODAM	220133_at	-1.70571	5.14883	-10.3399	2.38709e-06	0.000114364	5.3332
GABRA2	216039_at	-1.80291	3.85397	-10.3321	2.40232e-06	0.000114814	5.32658
KAL1	205206_at	-1.9084	8.63687	-10.3249	2.41655e-06	0.000115129	5.32043
COLQ	206073_at	1.58627	8.74951	10.3065	2.45346e-06	0.000115781	5.30464
ACE2	219962_at	2.24387	7.03209	10.2974	2.47193e-06	0.000116449	5.29683
FANCI	213008_at	-1.85454	6.481	-10.2832	2.50115e-06	0.000117282	5.28459
SCN3A	210432_s_at	-1.61059	3.61174	-10.2423	2.5871e-06	0.000119838	5.2494
ACE2	222257_s_at	1.92281	7.12229	10.2335	2.60593e-06	0.000120392	5.24184
IER3	201631_s_at	1.97234	10.5454	10.2103	2.65662e-06	0.000121957	5.22176
MAP3K7CL	221211_s_at	1.84918	5.77001	10.1975	2.685e-06	0.000122847	5.21069
FERMT1	60474_at	-1.68575	7.20731	-10.1931	2.69476e-06	0.000122891	5.20691
TRIO	209013_x_at	1.74261	6.66684	10.1948	2.69103e-06	0.000122891	5.20835
SPRY1	212558_at	1.5866	7.24827	10.1755	2.73445e-06	0.000123969	5.19166
WWC1	216074_x_at	1.78362	6.6039	10.1627	2.7639e-06	0.000125171	5.18049
FNDC5	226096_at	-1.53876	6.38663	-10.1568	2.77746e-06	0.000125606	5.17539
MCM10	222962_s_at	-1.82549	4.81578	-10.1398	2.81722e-06	0.000126671	5.16057
BRIP1	235609_at	-2.56586	5.71771	-10.1385	2.82024e-06	0.000126702	5.15946
TNFRSF21	218856_at	1.66571	8.6969	10.1197	2.8649e-06	0.000127766	5.14307
ENPP5	227803_at	-1.85263	4.74762	-10.0884	2.94093e-06	0.000129988	5.11575
NA	230650_at	2.48185	6.3538	10.0397	3.06382e-06	0.000134334	5.07303
GFOD1	219821_s_at	1.59596	9.23846	10.0249	3.10226e-06	0.00013526	5.06002
PCGF5	235331_x_at	2.3685	6.92929	9.99435	3.18323e-06	0.000136934	5.03313
DOK4	207747_s_at	-1.71315	7.64973	-9.98499	3.20852e-06	0.000137589	5.02486
ABRA	1552731_at	2.81476	6.42898	9.97148	3.24542e-06	0.000138111	5.01293
BTN3A2	204820_s_at	-1.68605	5.60595	-9.97129	3.24595e-06	0.000138111	5.01275
STAT4	206118_at	1.69472	7.23659	9.96234	3.27064e-06	0.000138729	5.00484
MBNL3	229498_at	-1.56371	3.85624	-9.94703	3.31338e-06	0.000139999	4.99128
ZNF618	238444_at	-1.79731	5.6758	-9.90823	3.42449e-06	0.000143145	4.95683
NA	1563015_at	-2.25477	4.95205	-9.90381	3.43739e-06	0.000143417	4.9529
NRAP	235313_at	1.72643	7.53774	9.86874	3.54178e-06	0.000145969	4.92164
LINC00648	1557215_at	-2.42983	5.37162	-9.86112	3.56493e-06	0.000146413	4.91483
NEB	205054_at	2.19516	6.18423	9.86119	3.56471e-06	0.000146413	4.9149
MYOZ2	211476_at	1.61486	10.8401	9.84967	3.60001e-06	0.00014656	4.9046
KRT19	201650_at	2.44341	6.7034	9.84759	3.60643e-06	0.000146603	4.90274
LPCAT4	213078_x_at	-1.50669	6.03672	-9.8459	3.61164e-06	0.000146706	4.90123
SOX5	238009_at	-1.55037	6.78034	-9.82871	3.66522e-06	0.000147876	4.88584
CALN1	230698_at	-2.33825	4.57123	-9.80055	3.75487e-06	0.000149962	4.86057
CKLF	223451_s_at	-1.71925	5.89475	-9.77857	3.82654e-06	0.000152163	4.8408
CDC20	202870_s_at	-1.51499	8.06756	-9.72484	4.00812e-06	0.000157092	4.79231
DSEL	232235_at	1.69361	7.22194	9.70725	4.06961e-06	0.000158362	4.77638
EGR3	206115_at	2.4944	7.11731	9.6979	4.10272e-06	0.000159017	4.7679
LIMS3	223800_s_at	2.69817	6.19463	9.67336	4.19103e-06	0.00016157	4.74562
ZC3HAV1	213051_at	-1.65778	6.22541	-9.66442	4.22374e-06	0.0001624	4.73748
BDKRB2	205870_at	1.52411	6.57171	9.66089	4.2367e-06	0.000162784	4.73428
IFIH1	219209_at	-1.63681	3.89808	-9.64141	4.30916e-06	0.000164873	4.71653
RFC3	204128_s_at	-2.08327	5.1904	-9.60957	4.43053e-06	0.000168222	4.68745
PROM1	204304_s_at	-1.88384	6.98438	-9.5731	4.5742e-06	0.000172241	4.65403
HELLS	227349_at	-1.60659	5.03181	-9.52677	4.76414e-06	0.000177559	4.61141
EMP1	201324_at	2.25643	4.02314	9.51501	4.81373e-06	0.000178798	4.60056
PPFIA2	1558295_a_at	-1.67719	6.03059	-9.50818	4.84278e-06	0.000179147	4.59426
DPYSL2	200762_at	-2.01928	8.22253	-9.42665	5.2049e-06	0.000188587	4.51868
ATF3	202672_s_at	1.50265	8.32902	9.41047	5.28028e-06	0.000189998	4.5036
JAG1	209098_s_at	1.60345	6.00041	9.41136	5.27608e-06	0.000189998	4.50444
IMPA2	203126_at	-1.63261	4.44527	-9.40388	5.31133e-06	0.000190674	4.49746
MGAT4C	207447_s_at	-1.51719	3.63203	-9.37104	5.469e-06	0.000193916	4.46678
XKR4	237802_at	-1.6682	4.61796	-9.35956	5.5253e-06	0.000195104	4.45604
PDK4	225207_at	-1.83476	6.31633	-9.30864	5.78296e-06	0.000200751	4.40822
MFAP3L	205442_at	-1.51714	4.81578	-9.30467	5.80358e-06	0.000201093	4.40449
DNAJA4	225061_at	1.53678	7.31423	9.28803	5.89095e-06	0.000203264	4.38881
HEY2	219743_at	-1.65278	7.70737	-9.28761	5.89318e-06	0.000203264	4.38841
SPATA5	242251_at	2.02393	6.89831	9.28444	5.90998e-06	0.00020337	4.38542
CA14	219464_at	-1.94222	6.56623	-9.26716	6.00259e-06	0.000205399	4.3691
FOXP2	243278_at	-2.08802	4.16275	-9.22001	6.26346e-06	0.000212441	4.32445
EGR1	201694_s_at	2.04572	9.81057	9.21192	6.30947e-06	0.000213259	4.31676
DDIT4L	228057_at	-1.58376	6.28364	-9.18976	6.43736e-06	0.000215136	4.29569
MFAP2	203417_at	-1.55116	6.8833	-9.19041	6.43357e-06	0.000215136	4.29631
DNALI1	227081_at	-1.61507	5.76745	-9.16461	6.58601e-06	0.0002189	4.27172
KLF5	209212_s_at	1.56907	6.01754	9.15591	6.63828e-06	0.000220235	4.26341
ZNF704	235079_at	-1.9473	8.00593	-9.14683	6.69336e-06	0.000221298	4.25474
NXPH2	230883_at	-1.6034	6.25894	-9.14141	6.72646e-06	0.000221949	4.24955
BHLHE41	221530_s_at	2.17275	6.23505	9.11395	6.897e-06	0.00022603	4.22325
LOC100287896	1554609_at	-1.91083	4.97799	-9.09769	7.00017e-06	0.000227557	4.20765
LDLR	202068_s_at	1.92285	10.4258	9.06594	7.20662e-06	0.000231914	4.17711
RHOBTB3	216048_s_at	1.55001	9.32591	9.01831	7.52901e-06	0.000238989	4.13111
ZNF804A	215767_at	-1.57173	5.05828	-9.00809	7.60022e-06	0.000240375	4.12121
PALMD	218736_s_at	-2.00366	4.12176	-9.0024	7.6402e-06	0.000240765	4.11569
LOC100288911	236656_s_at	-1.71939	6.11782	-8.98632	7.7544e-06	0.000243522	4.10009
SNCA	204466_s_at	-1.53377	9.47399	-8.97958	7.80284e-06	0.000244119	4.09354
MLF1IP	229304_s_at	-1.54722	5.90176	-8.93676	8.11832e-06	0.00025159	4.05186
ASPM	219918_s_at	-1.51504	8.4981	-8.92083	8.23924e-06	0.000254199	4.03631
CLCN5	226274_at	1.52711	8.70139	8.92098	8.23814e-06	0.000254199	4.03645
SGPP2	244780_at	-1.90607	4.83151	-8.89767	8.4186e-06	0.000256954	4.01365
SYNPR	230303_at	2.01701	7.30581	8.88275	8.53645e-06	0.000259202	3.99903
RPS6KA5	204633_s_at	-1.9477	5.36782	-8.8508	8.79494e-06	0.000264734	3.96764
NFIA	224975_at	-1.64928	6.27215	-8.79655	9.25359e-06	0.000273105	3.91413
RBL1	205296_at	-1.57984	4.96294	-8.75573	9.61615e-06	0.000280706	3.87367
MAGEE1	1556047_s_at	-1.53657	6.13252	-8.74896	9.67769e-06	0.000281601	3.86695
VWA5A	210102_at	-2.11083	5.90691	-8.74817	9.68498e-06	0.000281663	3.86615
DUSP4	226034_at	1.86642	5.01098	8.66801	1.0449e-05	0.000294696	3.78618
ANKRD1	206029_at	1.54675	13.2316	8.59537	1.11988e-05	0.000308926	3.71316
CD200	209582_s_at	1.8779	5.48076	8.57092	1.14642e-05	0.000313637	3.68846
CD9	201005_at	1.79885	7.89304	8.54291	1.17769e-05	0.000318763	3.66009
NA	227306_at	-1.54419	4.53331	-8.53073	1.19157e-05	0.000321249	3.64774
CCNG2	202769_at	-1.68777	7.74003	-8.48702	1.24291e-05	0.000331656	3.60326
KRT80	231849_at	2.30172	7.40892	8.45793	1.27841e-05	0.000338158	3.57355
EGR1	227404_s_at	2.26261	8.74274	8.43381	1.3087e-05	0.000344171	3.54885
MYC	202431_s_at	2.21731	6.31361	8.43102	1.31226e-05	0.000344611	3.54599
SLC2A1	201250_s_at	1.78289	7.36785	8.41519	1.33262e-05	0.000347455	3.52974
ADAM12	226777_at	2.12076	5.68681	8.36582	1.3984e-05	0.000358954	3.47891
NA	236304_at	2.52953	8.63914	8.30202	1.48871e-05	0.000374747	3.41285
CRTAP	1554464_a_at	-1.60092	6.02916	-8.29016	1.5062e-05	0.000378107	3.40052
NA	230917_at	-2.05834	4.48574	-8.28967	1.50692e-05	0.000378114	3.40001
OSMR	226621_at	1.81891	6.24611	8.2745	1.52963e-05	0.000382414	3.38422
EGLN3	222847_s_at	2.08779	7.48019	8.21163	1.62781e-05	0.000398926	3.31853
PQLC3	225579_at	-1.77777	5.37586	-8.21178	1.62757e-05	0.000398926	3.31869
ATP1B4	220556_at	1.73708	10.3404	8.14648	1.73689e-05	0.000416512	3.25002
KIF11	204444_at	-1.50993	7.2556	-8.0979	1.82345e-05	0.00043159	3.19863
NME5	206197_at	-1.79564	6.05275	-8.04264	1.9277e-05	0.000447167	3.13987
ABCC6	215559_at	-1.56082	5.22215	-8.01864	1.97499e-05	0.000454281	3.11425
PABPC5	233136_at	-1.77581	4.67552	-7.98462	2.04423e-05	0.000464509	3.07782
EPPK1	232165_at	1.64533	8.51725	7.98022	2.05337e-05	0.00046565	3.0731
ABCC6	214033_at	-1.71149	7.2079	-7.96862	2.07769e-05	0.000470698	3.06065
TRERF1	238520_at	-1.65169	5.37416	-7.9049	2.2171e-05	0.000490497	2.99198
P2RX5	210448_s_at	1.84567	6.13282	7.90289	2.22165e-05	0.000490586	2.9898
PCGF5	227935_s_at	1.64673	8.57433	7.87768	2.27974e-05	0.000499778	2.96251
BRCA2	214727_at	-1.84536	4.31976	-7.86966	2.29858e-05	0.0005027	2.9538
NA	1569346_a_at	1.74027	6.16917	7.85622	2.3305e-05	0.000506036	2.93921
SLC16A9	227506_at	-1.66404	5.1548	-7.78749	2.50157e-05	0.000532011	2.86426
STC1	204595_s_at	1.83961	5.98265	7.72722	2.66292e-05	0.000552125	2.79811
LRRC16A	230793_at	-1.5801	5.2262	-7.68806	2.77387e-05	0.000566324	2.7549
PRRX1	226695_at	1.62665	9.69941	7.60447	3.02797e-05	0.000601796	2.6621
NA	239253_at	-1.60085	3.78082	-7.57858	3.11176e-05	0.0006131	2.63319
KIAA1009	206006_s_at	-1.57688	5.45706	-7.49626	3.3955e-05	0.000652085	2.54076
NA	244159_at	-1.53858	5.04065	-7.48074	3.45208e-05	0.000659016	2.52325
TPM3	238079_at	1.60399	5.43876	7.46996	3.49199e-05	0.000663648	2.51107
AREG	205239_at	2.49095	6.10281	7.45199	3.55965e-05	0.000672508	2.49074
LIMS1	1570259_at	1.88533	4.90615	7.41518	3.70278e-05	0.000692846	2.44896
CACNB2	1559419_at	-1.78923	5.83625	-7.37398	3.87051e-05	0.000715899	2.40201
STC1	204597_x_at	2.04966	4.99528	7.36512	3.90764e-05	0.000720817	2.39189
SHC3	229824_at	1.55328	6.35713	7.36388	3.91287e-05	0.000721538	2.39048
EPPK1	232164_s_at	1.84919	8.33194	7.35011	3.97147e-05	0.000730129	2.37472
IL17RB	224156_x_at	-1.70473	5.33634	-7.32782	4.06833e-05	0.000742443	2.34918
SFRP1	202035_s_at	-1.76985	8.54702	-7.31477	4.12627e-05	0.000751345	2.33419
NPPB	206801_at	2.49514	13.6659	7.27634	4.30213e-05	0.000775021	2.28995
CCNA2	203418_at	-1.54755	6.76052	-7.25747	4.39141e-05	0.000785669	2.26817
PIR	207469_s_at	-1.54611	6.04193	-7.21724	4.5887e-05	0.000813249	2.22157
THBD	203887_s_at	1.52282	6.29909	7.20056	4.67334e-05	0.000824242	2.20219
CYP2J2	205073_at	1.55691	10.1868	7.1823	4.76792e-05	0.000836068	2.18095
PRRX1	205991_s_at	1.69624	7.12613	7.15882	4.89264e-05	0.000851928	2.15356
VMP1	231697_s_at	2.88571	6.34512	7.11468	5.1369e-05	0.000881544	2.10189
ACTA1	203872_at	2.46919	12.9922	7.10139	5.21301e-05	0.000889857	2.08629
VASH2	219740_at	1.60109	5.40104	7.0289	5.65044e-05	0.000942727	2.00082
ITGA4	205885_s_at	1.94029	3.49857	7.00201	5.82281e-05	0.000963566	1.96894
MIR21	224917_at	2.85171	10.3145	6.97038	6.03288e-05	0.000986386	1.93134
NA	229243_at	-1.53463	5.46405	-6.92596	6.34207e-05	0.00102287	1.87831
GDF15	221577_x_at	1.59545	4.79247	6.81592	7.18497e-05	0.00112175	1.74588
KIAA1211	227230_s_at	-1.58269	4.33855	-6.76614	7.60574e-05	0.00117205	1.68548
SLC6A2	217621_at	-1.58529	3.714	-6.70971	8.11562e-05	0.00122406	1.6166
IL17RB	219255_x_at	-1.5716	5.14256	-6.6428	8.7689e-05	0.00129416	1.53442
PITPNM3	230076_at	1.88717	6.24438	6.62799	8.92108e-05	0.00130732	1.51615
GPR64	206002_at	-1.56741	4.83326	-6.43297	0.000112181	0.00154379	1.2729
ADAM12	213790_at	1.90031	5.5104	6.39039	0.000118008	0.00160142	1.21913
EGLN3	219232_s_at	2.08155	6.34374	6.30774	0.000130285	0.00172981	1.11404
MAP2K6	205698_s_at	-1.64244	5.59473	-6.24464	0.000140591	0.00183063	1.03321
SLC6A6	228754_at	2.14316	8.87334	6.22362	0.000144218	0.00186763	1.00616
THBS1	235086_at	1.67221	5.03084	6.01108	0.000187191	0.00226684	0.729252
VMP1	1569003_at	2.3251	6.20237	5.86517	0.00022466	0.00258814	0.535559
PHLDA2	209803_s_at	1.92447	5.49469	5.83565	0.000233191	0.00266063	0.496001
OPRK1	229944_at	-1.59238	3.02934	-5.76854	0.000253915	0.00283496	0.40564
SFRP1	202036_s_at	-1.92944	9.61404	-5.76297	0.000255723	0.00285165	0.398109
TMEM217	237016_at	1.52931	4.21411	5.70697	0.000274691	0.00300701	0.322181
TM4SF1	209387_s_at	2.18472	5.97261	5.63103	0.000302891	0.00323322	0.218495
NA	230746_s_at	1.93961	4.03738	5.51372	0.0003528	0.00363744	0.0567096
TM4SF1	215034_s_at	2.59759	5.37293	4.941	0.000763831	0.00646178	-0.761359
TM4SF1	209386_at	2.24178	7.46443	4.91939	0.000787142	0.00660482	-0.793142
NA	241956_at	1.90416	6.60175	4.8347	0.000886159	0.00722498	-0.918359
