# Supplementary material for: RNA Expression Profiling of Human iPSC-Derived Cardiomyocytes in a Cardiac Hypertrophy Model
Source: PLoS One. 2014 Sep 25;9(9):e108051. doi: 10.1371/journal.pone.0108051 (PMC4177883; doi:10.1371/journal.pone.0108051)
Supplement: Table S2 — Differentially expressed genes contributing to principal component 2 when comparing in vitro hiPSC-CMs with in vivo human myocardial biopsies. (XLSX) [file pone.0108051.s003.xlsx]

## Sheet: pc2_genes_sde_values
Table S2. Differentially expressed genes contributing to principal component 2 when comparing in vitro hiPSC-CMs with in vivo human myocardial biopsies.
Gene symbol	Affymetrix probeset ID	log2 fold change	log2 average expression	t-value	p-value	False Discovery Rate (FDR)	B-value
UBASH3B	238462_at	5.09269	5.26986	45.7625	4.07e-12	2.23e-07	16.6918
LOC285556	236523_at	6.28271	6.65324	36.3795	3.29e-11	4.49e-07	15.4269
NAV3	1552658_a_at	3.35825	5.45733	36.9087	2.88e-11	4.49e-07	15.514
SERPINE1	202628_s_at	5.10388	8.68012	39.1714	1.68e-11	4.49e-07	15.8626
CCL4	204103_at	5.81309	6.92329	29.1464	2.46e-10	2.16e-06	13.9709
ENPEP	204844_at	2.8119	4.32521	27.8671	3.69e-10	2.16e-06	13.6509
MAP2K1	202670_at	2.84933	10.0681	27.652	3.96e-10	2.16e-06	13.5948
THBS1	201109_s_at	3.07136	9.16213	27.6857	3.91e-10	2.16e-06	13.6036
IRS2	209185_s_at	2.35762	9.47734	25.9476	7.04e-10	2.75e-06	13.1263
FJX1	219522_at	2.20677	6.44531	25.4686	8.33e-10	2.97e-06	12.9863
EML1	204796_at	-2.20815	5.9581	-24.3201	1.26e-09	3.55e-06	12.6345
MCM6	201930_at	-2.5542	9.06346	-24.1539	1.34e-09	3.55e-06	12.5816
SOX9	202936_s_at	3.85525	8.28397	24.0848	1.38e-09	3.55e-06	12.5595
LOC100130705	236875_at	4.59003	6.59703	23.6593	1.62e-09	3.71e-06	12.4212
LPL	203548_s_at	2.63067	7.29338	23.571	1.67e-09	3.71e-06	12.392
SYNPO2	225894_at	2.10954	9.89961	23.5359	1.7e-09	3.71e-06	12.3804
DRD1	214652_at	-3.40838	5.74235	-23.1995	1.93e-09	3.79e-06	12.2677
ITGA4	213416_at	3.06515	6.51564	22.7742	2.28e-09	3.84e-06	12.122
LRRC8B	212976_at	2.63255	6.29159	22.7863	2.27e-09	3.84e-06	12.1262
PDLIM4	211564_s_at	2.81192	6.43861	22.867	2.2e-09	3.84e-06	12.1541
SPRY4	221489_s_at	2.16615	6.84932	22.7356	2.32e-09	3.84e-06	12.1086
DUSP4	204014_at	2.09751	3.69592	22.5593	2.48e-09	4e-06	12.047
CD200	209583_s_at	2.40658	8.18209	21.9075	3.23e-09	4.83e-06	11.8132
FLT1	226497_s_at	3.23147	6.15897	21.8895	3.26e-09	4.83e-06	11.8066
CD274	227458_at	2.17852	5.02206	21.2513	4.25e-09	5.11e-06	11.5682
FOSL2	228188_at	3.08494	7.8914	21.6069	3.66e-09	5.11e-06	11.7022
KLF5	209211_at	3.03833	5.69823	21.1742	4.39e-09	5.11e-06	11.5388
NANOS1	228523_at	2.1232	9.23429	21.4036	3.99e-09	5.11e-06	11.626
TIMELESS	203046_s_at	-2.49132	6.65482	-21.5527	3.75e-09	5.11e-06	11.682
UHRF1	225655_at	-2.78617	6.90379	-21.3287	4.11e-09	5.11e-06	11.5977
RGS4	204337_at	5.13265	8.15844	21.0956	4.54e-09	5.17e-06	11.5086
TNFAIP8	210260_s_at	-2.45299	7.93585	-21.0226	4.69e-09	5.23e-06	11.4805
ADCK3	218168_s_at	-1.79694	8.2437	-20.7678	5.23e-09	5.44e-06	11.3812
CDC6	203967_at	-2.72137	6.00295	-20.7031	5.38e-09	5.44e-06	11.3558
SLC44A1	227620_at	-1.80389	5.37261	-20.8795	4.98e-09	5.44e-06	11.4249
SYNJ2	210612_s_at	2.37116	7.61196	20.727	5.32e-09	5.44e-06	11.3652
PDYN	206803_at	2.16778	5.59354	20.4602	5.98e-09	5.83e-06	11.2593
MCM7	208795_s_at	-2.54451	7.21726	-20.286	6.45e-09	6.19e-06	11.1891
GINS2	221521_s_at	-2.47249	7.75346	-20.1878	6.74e-09	6.24e-06	11.1492
RDH10	227467_at	2.91873	9.571	20.107	6.99e-09	6.37e-06	11.1162
IFRD1	202146_at	2.56584	9.39795	20.0167	7.27e-09	6.52e-06	11.0792
MCM2	202107_s_at	-2.54274	7.44768	-19.9665	7.44e-09	6.56e-06	11.0584
ETV5	203348_s_at	1.75455	8.24632	19.5413	9.02e-09	6.99e-06	10.8803
FANCG	203564_at	-2.34653	6.50449	-19.7154	8.33e-09	6.99e-06	10.9538
MCM10	220651_s_at	-2.56612	4.88755	-19.5604	8.94e-09	6.99e-06	10.8884
NUDT6	230329_s_at	-1.9178	6.98896	-19.5678	8.91e-09	6.99e-06	10.8915
RAD51	205024_s_at	-1.65556	6.32447	-19.4969	9.21e-09	6.99e-06	10.8614
STAMBPL1	227607_at	-2.08857	7.15916	-19.5082	9.16e-09	6.99e-06	10.8662
TMEM14A	218477_at	-2.23312	7.25376	-19.732	8.27e-09	6.99e-06	10.9608
KIAA0101	202503_s_at	-2.41334	9.74054	-19.4373	9.46e-09	7e-06	10.836
AKAP12	227529_s_at	2.48887	7.73017	19.2783	1.02e-08	7.25e-06	10.7676
ALDH1B1	209646_x_at	1.79829	7.01787	19.0357	1.14e-08	7.25e-06	10.6619
FANCI	213007_at	-2.27064	7.77788	-19.0928	1.11e-08	7.25e-06	10.687
LMCD1	218574_s_at	2.40236	7.75719	19.0384	1.14e-08	7.25e-06	10.6631
NAALAD2	1554507_at	-2.02535	4.44479	-19.139	1.09e-08	7.25e-06	10.7072
SPHKAP	228509_at	-2.11412	9.29138	-19.0947	1.11e-08	7.25e-06	10.6878
DUSP5	209457_at	2.39685	9.51903	18.9649	1.18e-08	7.33e-06	10.6308
RMI2	226456_at	-2.39855	7.74131	-18.9868	1.17e-08	7.33e-06	10.6404
DTL	218585_s_at	-2.47407	7.78819	-18.8962	1.22e-08	7.48e-06	10.6004
KCNK3	205952_at	1.97268	8.82085	18.8271	1.26e-08	7.56e-06	10.5697
CLDN1	222549_at	2.49041	7.02262	18.6381	1.38e-08	7.84e-06	10.4851
GINS1	206102_at	-1.59028	8.61981	-18.6607	1.36e-08	7.84e-06	10.4952
MARCH8	221824_s_at	-1.81496	7.43519	-18.6969	1.34e-08	7.84e-06	10.5115
SEMA6D	226492_at	-2.34886	9.57915	-18.7139	1.33e-08	7.84e-06	10.5191
TCF19	223274_at	-1.78151	6.19005	-18.6431	1.37e-08	7.84e-06	10.4873
CTGF	209101_at	3.34482	11.6984	18.5817	1.41e-08	7.89e-06	10.4596
MRE11A	205395_s_at	-1.74903	5.71224	-18.5189	1.46e-08	7.89e-06	10.4311
PCNA	201202_at	-1.95018	9.84278	-18.5524	1.43e-08	7.89e-06	10.4463
GLCCI1	227525_at	-1.69523	9.40305	-18.4536	1.51e-08	8.07e-06	10.4014
HAUS1	225297_at	-1.88341	7.99915	-18.3869	1.55e-08	8.09e-06	10.3709
SYTL4	227703_s_at	-1.6672	4.18065	-18.3996	1.54e-08	8.09e-06	10.3767
TBC1D22B	216549_s_at	2.45621	4.24367	18.4158	1.53e-08	8.09e-06	10.3841
TRIM55	232721_at	1.88375	10.2226	18.2415	1.67e-08	8.61e-06	10.3039
SH3RF1	225589_at	2.99185	7.46281	18.1931	1.71e-08	8.65e-06	10.2815
REPS2	227425_at	-1.59169	6.73959	-18.1314	1.76e-08	8.7e-06	10.2528
MCM5	216237_s_at	-2.53165	7.06804	-18.0779	1.81e-08	8.83e-06	10.2278
CCDC34	226287_at	-1.95249	9.78702	-18.0441	1.84e-08	8.9e-06	10.2119
DUSP7	213848_at	1.82216	8.27332	17.8937	1.98e-08	9.18e-06	10.141
NR4A3	209959_at	2.41093	6.7646	17.9107	1.96e-08	9.18e-06	10.149
MAP3K9	213927_at	1.85807	7.03386	17.8396	2.04e-08	9.27e-06	10.1153
TTLL1	205652_s_at	-1.57316	6.74771	-17.8495	2.03e-08	9.27e-06	10.12
BRCA1	204531_s_at	-1.77755	6.49191	-17.7592	2.12e-08	9.5e-06	10.0769
VCAM1	203868_s_at	-1.86426	11.4357	-17.7731	2.1e-08	9.5e-06	10.0836
CACNA1G	207869_s_at	-2.05965	5.79923	-17.7175	2.16e-08	9.54e-06	10.057
CYB5A	209366_x_at	-1.87886	8.4342	-17.7138	2.17e-08	9.54e-06	10.0552
SOGA2	213358_at	1.90019	9.24962	17.6858	2.2e-08	9.54e-06	10.0418
NEDD9	202149_at	2.10418	8.16858	17.6291	2.26e-08	9.74e-06	10.0144
SLC28A3	232277_at	-1.79945	4.34134	-17.5738	2.33e-08	9.94e-06	9.98772
COL12A1	225664_at	2.11445	7.62294	17.5535	2.35e-08	9.96e-06	9.97787
ABAT	209460_at	-2.5886	10.7635	-17.4504	2.48e-08	1.02e-05	9.92769
IL17B	220273_at	2.94917	6.19845	17.4742	2.45e-08	1.02e-05	9.93932
RASSF5	223322_at	-1.55141	8.04952	-17.4387	2.49e-08	1.02e-05	9.92197
ALDH5A1	203608_at	-1.65174	7.34865	-17.2794	2.7e-08	1.09e-05	9.84365
FRAT1	219889_at	-1.99673	5.20305	-17.2996	2.68e-08	1.09e-05	9.85362
OSGEPL1	230032_at	-1.85928	7.24669	-17.2868	2.69e-08	1.09e-05	9.84731
PLSCR4	218901_at	-2.94936	4.74968	-17.2415	2.76e-08	1.1e-05	9.8249
ANKRD13A	224810_s_at	1.77452	10.4527	17.0983	2.97e-08	1.12e-05	9.75357
CSRP1	200621_at	2.35533	7.77253	17.1055	2.96e-08	1.12e-05	9.75716
DUSP6	208892_s_at	3.02708	6.6927	17.1515	2.89e-08	1.12e-05	9.78012
LOC100507165	236640_at	2.02755	7.75954	17.0992	2.97e-08	1.12e-05	9.75399
RFC5	203209_at	-1.77145	7.05945	-17.1141	2.95e-08	1.12e-05	9.76148
SORBS1	222513_s_at	1.58983	8.32728	17.1752	2.85e-08	1.12e-05	9.79196
LIX1	230865_at	-2.07162	5.29387	-17.069	3.02e-08	1.13e-05	9.73887
TTYH2	223741_s_at	-1.71126	6.38714	-17.0189	3.1e-08	1.15e-05	9.71371
JPH1	229139_at	1.50291	9.85237	16.9807	3.16e-08	1.16e-05	9.69446
ANKRD2	221232_s_at	3.83862	6.87318	16.9344	3.24e-08	1.17e-05	9.67104
FAM43A	227410_at	1.54458	7.58651	16.8828	3.32e-08	1.2e-05	9.64484
LIMS1	212687_at	2.5695	10.4608	16.746	3.57e-08	1.24e-05	9.57501
PLK1S1	228291_s_at	-1.56202	7.16558	-16.7627	3.54e-08	1.24e-05	9.58355
TYMS	202589_at	-2.0108	10.8313	-16.7593	3.55e-08	1.24e-05	9.58181
CENPH	231772_x_at	-2.25428	7.27451	-16.6611	3.74e-08	1.25e-05	9.53129
CENPK	222848_at	-2.04455	6.84414	-16.6636	3.73e-08	1.25e-05	9.53261
FAM161A	242584_at	-1.89363	5.98219	-16.6869	3.69e-08	1.25e-05	9.54459
KITLG	226534_at	1.85898	8.65783	16.6672	3.73e-08	1.25e-05	9.53445
ZNF521	226677_at	-1.74227	7.34718	-16.6709	3.72e-08	1.25e-05	9.53635
GADD45A	203725_at	1.68936	11.2952	16.6022	3.86e-08	1.27e-05	9.50086
FAM213B	231835_at	-1.84452	6.61978	-16.5564	3.95e-08	1.29e-05	9.47708
AXL	202686_s_at	1.72514	9.25177	16.4936	4.09e-08	1.33e-05	9.44433
INHBA	227140_at	1.79388	9.99499	16.3864	4.33e-08	1.39e-05	9.38813
DDAH1	209094_at	2.03049	10.9766	16.3541	4.41e-08	1.4e-05	9.37112
ADAMTS6	237411_at	-2.27632	5.18192	-16.2467	4.68e-08	1.41e-05	9.31421
CLIP4	226425_at	1.70733	10.3878	16.2658	4.63e-08	1.41e-05	9.32435
DSCC1	219000_s_at	-1.84921	5.79954	-16.3139	4.51e-08	1.41e-05	9.34986
FAM117B	226431_at	-2.58005	6.23582	-16.2729	4.61e-08	1.41e-05	9.32811
FLJ42875	236360_at	-2.53597	5.04819	-16.2081	4.77e-08	1.41e-05	9.29368
G0S2	213524_s_at	-1.61932	7.86722	-16.2867	4.57e-08	1.41e-05	9.33543
ICAM4	207194_s_at	-2.49548	5.48996	-16.2692	4.62e-08	1.41e-05	9.32616
MAFF	36711_at	5.37433	7.57791	16.2093	4.77e-08	1.41e-05	9.29431
PRIM1	205053_at	-1.90008	5.60353	-16.3127	4.51e-08	1.41e-05	9.3492
TMOD2	226186_at	-1.72957	5.93581	-16.2156	4.76e-08	1.41e-05	9.29765
C10orf54	225372_at	2.93655	5.30262	16.1738	4.87e-08	1.43e-05	9.27535
CDC7	204510_at	-1.91656	6.49403	-16.1149	5.03e-08	1.43e-05	9.24379
CDKN2C	204159_at	-2.38114	7.48178	-16.113	5.03e-08	1.43e-05	9.2428
HERC6	219352_at	-2.09864	6.39184	-16.1536	4.92e-08	1.43e-05	9.26457
HK2	202934_at	3.29955	9.92448	16.1245	5e-08	1.43e-05	9.24898
PSIP1	209337_at	-1.83163	9.8595	-16.0601	5.18e-08	1.46e-05	9.21432
PTPRE	221840_at	2.75072	6.06696	16.0202	5.29e-08	1.47e-05	9.19282
FAS	204780_s_at	-1.53438	5.73313	-15.9194	5.6e-08	1.49e-05	9.13814
FHL1	201539_s_at	2.32264	9.50172	15.9488	5.51e-08	1.49e-05	9.15413
HES1	203395_s_at	1.66739	6.95716	15.9622	5.47e-08	1.49e-05	9.16141
LRRC39	1559580_at	-1.8628	6.62313	-15.8968	5.67e-08	1.49e-05	9.12583
MYPN	235367_at	1.52657	8.48146	15.9156	5.61e-08	1.49e-05	9.1361
NAP1L2	219368_at	-1.82275	6.78939	-15.9304	5.57e-08	1.49e-05	9.14414
SEPP1	201427_s_at	-2.1833	8.87581	-15.9187	5.6e-08	1.49e-05	9.13779
SGMS2	227038_at	2.427	8.28021	15.8995	5.66e-08	1.49e-05	9.12729
CCNE2	205034_at	-2.59711	5.75195	-15.8481	5.83e-08	1.5e-05	9.09926
EPHA2	203499_at	2.02599	7.72121	15.8487	5.82e-08	1.5e-05	9.09956
TGFB2	209909_s_at	1.59842	8.16066	15.8474	5.83e-08	1.5e-05	9.09886
TCEA3	226388_at	-1.98954	9.16784	-15.8147	5.94e-08	1.51e-05	9.08097
TRPC4	224219_s_at	2.38628	5.00098	15.8238	5.91e-08	1.51e-05	9.08591
ZWINT	204026_s_at	-1.77951	9.23771	-15.7896	6.02e-08	1.51e-05	9.06719
CXXC4	229774_at	-2.32366	6.1667	-15.7615	6.12e-08	1.53e-05	9.05171
CACNA1D	210108_at	-2.1183	7.2691	-15.726	6.24e-08	1.54e-05	9.03214
DGKI	206806_at	2.80571	8.62791	15.6376	6.56e-08	1.56e-05	8.98317
ERRFI1	224657_at	1.59265	7.67952	15.6329	6.58e-08	1.56e-05	8.98057
HSPA2	211538_s_at	2.0033	6.36997	15.6795	6.4e-08	1.56e-05	9.00642
KRT18	201596_x_at	2.19718	12.7476	15.6353	6.57e-08	1.56e-05	8.98188
PLAU	205479_s_at	2.08221	6.58387	15.6417	6.54e-08	1.56e-05	8.98547
CLGN	205830_at	-1.88599	8.92555	-15.6094	6.66e-08	1.57e-05	8.96751
LINC00342	213703_at	-1.89069	4.68748	-15.6064	6.68e-08	1.57e-05	8.96581
FZD1	204451_at	-1.58879	9.23597	-15.5826	6.77e-08	1.58e-05	8.95255
SLC7A1	212295_s_at	1.74899	10.2736	15.5456	6.91e-08	1.58e-05	8.9319
ZNF469	230440_at	2.2099	7.61965	15.5816	6.77e-08	1.58e-05	8.95201
UBE2J1	222435_s_at	1.68065	8.83738	15.5184	7.02e-08	1.59e-05	8.91668
PPAP2B	212230_at	-2.3564	7.97169	-15.5073	7.06e-08	1.6e-05	8.91042
CDCA7	224428_s_at	-1.88296	6.92364	-15.4577	7.26e-08	1.61e-05	8.88258
DCLK1	205399_at	4.64164	6.93036	15.4576	7.27e-08	1.61e-05	8.88254
EEF2K	225545_at	-1.83062	7.247	-15.4486	7.3e-08	1.61e-05	8.87744
CORIN	220356_at	-1.53851	9.33862	-15.3821	7.59e-08	1.63e-05	8.83986
TRIM58	215047_at	2.18004	6.3057	15.3801	7.6e-08	1.63e-05	8.83876
TMEM107	224496_s_at	-1.67668	6.67245	-15.3587	7.69e-08	1.64e-05	8.82662
CROT	231102_at	-1.55	4.7419	-15.3313	7.81e-08	1.65e-05	8.81107
XRCC6BP1	227678_at	-1.55079	5.90492	-15.3439	7.76e-08	1.65e-05	8.81823
AQP3	39248_at	2.23014	5.904	15.2957	7.97e-08	1.66e-05	8.79084
LOC729013	235010_at	-1.73325	6.5161	-15.3032	7.94e-08	1.66e-05	8.7951
GPR137C	242592_at	-1.72582	5.33071	-15.2806	8.04e-08	1.67e-05	8.78224
PLEKHG1	226122_at	-2.05469	6.57421	-15.2531	8.17e-08	1.69e-05	8.76653
ROBO2	226766_at	-1.65467	5.74095	-15.1569	8.64e-08	1.76e-05	8.71133
CARD10	210026_s_at	1.93256	5.72561	15.0668	9.11e-08	1.83e-05	8.65932
DPY19L2P2	215143_at	-1.72915	7.79582	-14.9982	9.48e-08	1.87e-05	8.61946
ZFP36L1	211965_at	-1.62188	5.32842	-14.9813	9.58e-08	1.88e-05	8.60961
CTIF	204303_s_at	1.52019	7.30197	14.9241	9.91e-08	1.91e-05	8.57614
NUAK1	204589_at	1.99747	10.211	14.9054	1e-07	1.91e-05	8.56518
PCDH8	206935_at	2.8249	4.29472	14.907	1e-07	1.91e-05	8.56613
PHLDA1	217997_at	3.1158	8.99181	14.9016	1e-07	1.91e-05	8.56296
NEFM	205113_at	1.71905	5.94198	14.8561	1.03e-07	1.94e-05	8.53621
TMEM40	219503_s_at	2.13349	6.3584	14.8479	1.04e-07	1.94e-05	8.53138
NFIA	226806_s_at	-1.69639	5.98762	-14.8198	1.05e-07	1.97e-05	8.51483
GINS3	45633_at	-2.19433	5.60382	-14.778	1.08e-07	2e-05	8.49009
PXDC1	212923_s_at	1.79241	8.62386	14.743	1.1e-07	2e-05	8.46936
SFRP2	223122_s_at	-2.67123	5.83662	-14.7715	1.08e-07	2e-05	8.48623
SNCA	236081_at	-1.70807	5.9676	-14.7671	1.09e-07	2e-05	8.48362
TMEM218	226073_at	-1.56077	6.76849	-14.7406	1.1e-07	2e-05	8.4679
DSN1	219512_at	-1.51167	6.37528	-14.7193	1.12e-07	2.02e-05	8.45527
PRSS23	229441_at	1.66883	7.26395	14.7015	1.13e-07	2.03e-05	8.44469
KRT8	209008_x_at	1.87566	10.7731	14.6608	1.16e-07	2.05e-05	8.42041
FAM133A	231131_at	-1.99262	5.83203	-14.6446	1.17e-07	2.06e-05	8.41074
ANKRD36B	220940_at	-1.94821	6.69622	-14.622	1.19e-07	2.07e-05	8.39717
POLD3	212836_at	-1.56603	6.7164	-14.6137	1.19e-07	2.07e-05	8.39217
DOK4	209691_s_at	-1.8248	10.7905	-14.5819	1.22e-07	2.08e-05	8.37313
EGFR	224999_at	1.58908	4.95246	14.5819	1.22e-07	2.08e-05	8.37314
TTC30B	1554588_a_at	-2.22024	3.89741	-14.5674	1.23e-07	2.09e-05	8.36436
CAMK2N1	218309_at	1.86989	6.53332	14.5214	1.26e-07	2.14e-05	8.33666
B3GNT1	203188_at	-1.52427	8.76549	-14.4865	1.29e-07	2.15e-05	8.31558
PRTFDC1	222803_at	-1.79163	7.66925	-14.4899	1.28e-07	2.15e-05	8.31763
DHFR	202532_s_at	-1.93463	7.86896	-14.4701	1.3e-07	2.17e-05	8.3056
CD44	212063_at	1.96227	7.76883	14.4153	1.34e-07	2.2e-05	8.27234
DNMT3B	220668_s_at	-1.6718	6.11628	-14.3947	1.36e-07	2.2e-05	8.2598
GSTA4	202967_at	-1.55993	9.43598	-14.435	1.33e-07	2.2e-05	8.28432
RAD51AP1	204146_at	-1.96447	7.56925	-14.3994	1.36e-07	2.2e-05	8.26263
XRCC4	205072_s_at	2.86784	7.07293	14.3722	1.38e-07	2.22e-05	8.24608
INPP5F	230362_at	1.50484	5.70063	14.3288	1.42e-07	2.23e-05	8.21949
KNTC1	206316_s_at	-1.60272	5.72946	-14.3281	1.42e-07	2.23e-05	8.21905
SEMA4D	228891_at	-1.61704	7.1479	-14.3543	1.4e-07	2.23e-05	8.23513
TGFBR3	226625_at	-2.35706	6.41615	-14.3329	1.41e-07	2.23e-05	8.22203
FAM111A	218248_at	-1.87212	6.39481	-14.2762	1.46e-07	2.29e-05	8.18722
C5orf4	220751_s_at	-1.90111	6.51588	-14.2029	1.53e-07	2.35e-05	8.14196
EBPL	223306_at	-1.51744	8.26395	-14.1916	1.54e-07	2.36e-05	8.135
MCM4	222036_s_at	-1.5009	7.97524	-14.1706	1.56e-07	2.37e-05	8.12198
PBX1	212148_at	-1.50752	9.47581	-14.1663	1.57e-07	2.37e-05	8.11932
PLXNC1	213241_at	-1.98893	7.91877	-14.1778	1.56e-07	2.37e-05	8.12644
RRM2	201890_at	-2.99823	8.16949	-14.0714	1.66e-07	2.48e-05	8.0602
BCL6	203140_at	1.83273	8.16102	14.009	1.73e-07	2.52e-05	8.0211
CYR61	210764_s_at	3.28966	9.50871	13.993	1.75e-07	2.52e-05	8.01103
EZH2	203358_s_at	-1.50463	7.33675	-14.0286	1.71e-07	2.52e-05	8.03338
PRDM16	232424_at	-1.50533	6.52223	-14.004	1.73e-07	2.52e-05	8.01798
TNFRSF21	214581_x_at	1.89667	6.94561	13.9901	1.75e-07	2.52e-05	8.00921
VASH2	235343_at	1.9338	4.3487	13.9721	1.77e-07	2.54e-05	7.99789
RND3	212724_at	2.41408	11.1127	13.952	1.79e-07	2.56e-05	7.98524
TUBA4A	212242_at	2.01291	8.73799	13.9553	1.79e-07	2.56e-05	7.98729
LIPG	219181_at	2.73573	4.21482	13.9121	1.84e-07	2.6e-05	7.96
ST6GAL2	228821_at	1.75288	6.71312	13.9175	1.83e-07	2.6e-05	7.96346
TOX	204529_s_at	-1.82555	6.42948	-13.8662	1.89e-07	2.65e-05	7.93094
ABCA8	204719_at	-1.69209	8.05541	-13.8377	1.93e-07	2.69e-05	7.91282
GMNN	218350_s_at	-1.69337	8.67691	-13.8314	1.93e-07	2.7e-05	7.90877
RRM1	201477_s_at	-1.50506	9.23329	-13.8089	1.96e-07	2.73e-05	7.89446
SYNE2	202761_s_at	-2.61405	7.79832	-13.7938	1.98e-07	2.74e-05	7.88478
PRIMA1	230087_at	-2.20641	5.84397	-13.7742	2e-07	2.77e-05	7.87229
SORT1	212807_s_at	1.54752	8.42599	13.7646	2.02e-07	2.78e-05	7.86616
CX3CR1	205898_at	-2.07949	4.35078	-13.7069	2.09e-07	2.82e-05	7.82911
WDR76	239680_at	-2.54611	4.10111	-13.7096	2.09e-07	2.82e-05	7.83084
CDC45	204126_s_at	-1.56335	5.4747	-13.6807	2.13e-07	2.85e-05	7.81225
STEAP2	225871_at	-1.59098	5.71356	-13.6674	2.15e-07	2.85e-05	7.80366
AMPH	205257_s_at	-2.34256	6.73952	-13.6458	2.18e-07	2.87e-05	7.78976
BCL2L11	225606_at	-1.88159	6.34731	-13.6448	2.18e-07	2.87e-05	7.78912
FAM110C	226863_at	1.57202	6.95686	13.6275	2.2e-07	2.88e-05	7.7779
RPA1	201528_at	-1.53547	9.20802	-13.6246	2.21e-07	2.88e-05	7.77601
RFTN1	212646_at	2.30541	9.46644	13.5913	2.25e-07	2.93e-05	7.75442
BDNF	239367_at	1.76536	6.77184	13.4945	2.4e-07	3.06e-05	7.69139
ATAD2	228401_at	-1.5881	8.34035	-13.4684	2.44e-07	3.09e-05	7.67428
FOS	209189_at	2.17059	5.13582	13.4564	2.46e-07	3.09e-05	7.66643
MRAP2	227226_at	-2.04765	6.44956	-13.4697	2.44e-07	3.09e-05	7.67514
POLE2	205909_at	-2.73824	6.16588	-13.4584	2.46e-07	3.09e-05	7.66771
PROSER2	230051_at	1.52818	6.17656	13.458	2.46e-07	3.09e-05	7.66747
LOC344595	235606_at	-1.85375	5.31881	-13.4461	2.48e-07	3.1e-05	7.65968
AKAP7	205771_s_at	-1.53382	7.47438	-13.4124	2.53e-07	3.15e-05	7.63755
TRIM37	1554001_at	2.15749	5.81469	13.4173	2.52e-07	3.15e-05	7.64075
FAM65B	209829_at	1.99544	7.19125	13.3893	2.57e-07	3.18e-05	7.62227
QDPR	209123_at	-1.54675	8.48344	-13.365	2.61e-07	3.18e-05	7.60626
SAMD13	229402_at	-2.11897	5.40342	-13.3622	2.61e-07	3.18e-05	7.60441
XIRP1	235042_at	1.55663	11.2893	13.3648	2.61e-07	3.18e-05	7.6061
ENOSF1	213645_at	-1.63189	7.15907	-13.3264	2.68e-07	3.24e-05	7.5807
PCDH20	232054_at	1.745	9.35484	13.2886	2.74e-07	3.27e-05	7.5556
GEM	204472_at	1.57571	9.73526	13.2553	2.81e-07	3.3e-05	7.53344
ADAMTS15	229004_at	2.01133	8.37456	13.2335	2.85e-07	3.33e-05	7.51892
EFHD1	209343_at	1.88579	7.55141	13.2379	2.84e-07	3.33e-05	7.52187
MCM3	201555_at	-1.68024	8.62595	-13.2316	2.85e-07	3.33e-05	7.51763
HELLS	227350_at	-3.28529	5.78138	-13.2157	2.88e-07	3.34e-05	7.50704
PSPH	205194_at	-1.87785	7.18328	-13.2147	2.88e-07	3.34e-05	7.50634
CLCN5	226273_at	1.52925	6.68428	13.1945	2.92e-07	3.37e-05	7.49287
NIPAL4	230188_at	2.21221	6.51291	13.1778	2.95e-07	3.39e-05	7.48163
NAGPA	205090_s_at	-1.59185	5.0324	-13.168	2.97e-07	3.4e-05	7.4751
ENDOD1	212573_at	1.61968	7.01725	13.1351	3.04e-07	3.44e-05	7.45296
KCTD12	212192_at	-1.55867	8.957	-13.1162	3.08e-07	3.46e-05	7.44022
TNFRSF12A	218368_s_at	2.09672	11.4327	13.0999	3.11e-07	3.49e-05	7.42926
NABP1	222872_x_at	2.10101	5.0479	13.0185	3.28e-07	3.63e-05	7.37411
LOC283454	229552_at	-1.8344	6.18329	-12.9758	3.38e-07	3.69e-05	7.34509
ENAH	222434_at	1.53252	8.88583	12.9343	3.47e-07	3.77e-05	7.31674
GUCY1A3	229530_at	-1.71365	6.96772	-12.923	3.5e-07	3.78e-05	7.30901
CYB561	209163_at	-1.52404	5.53685	-12.8774	3.61e-07	3.84e-05	7.27775
MYOF	201798_s_at	2.09949	8.98848	12.8762	3.61e-07	3.84e-05	7.27691
KIAA1217	231807_at	-1.77749	5.88361	-12.8657	3.64e-07	3.85e-05	7.26967
JAG1	216268_s_at	1.63415	9.83165	12.8054	3.79e-07	3.97e-05	7.2281
ELAVL2	228260_at	-2.17754	6.45471	-12.7868	3.84e-07	3.98e-05	7.2152
RNFT2	221908_at	-1.67309	5.9085	-12.7826	3.85e-07	3.98e-05	7.21233
DGKD	208072_s_at	1.62251	9.22454	12.7656	3.89e-07	4e-05	7.20051
PLCXD1	218951_s_at	-1.74869	6.71177	-12.7632	3.9e-07	4e-05	7.19887
MLF1IP	229305_at	-2.54025	4.89205	-12.7116	4.04e-07	4.08e-05	7.16304
IFIT1	203153_at	-3.33293	7.12038	-12.6954	4.09e-07	4.11e-05	7.15172
PICALM	215236_s_at	1.94581	8.20216	12.6654	4.17e-07	4.16e-05	7.13079
BMP2	205290_s_at	-1.54626	10.7628	-12.6543	4.2e-07	4.17e-05	7.12301
CD24	208650_s_at	1.6689	6.32774	12.652	4.21e-07	4.17e-05	7.12141
LOC100128727	240395_at	3.49713	6.69949	12.6372	4.25e-07	4.18e-05	7.11103
FEN1	204768_s_at	-2.11514	6.47872	-12.6071	4.34e-07	4.21e-05	7.08989
CYP39A1	220432_s_at	-2.02039	4.28996	-12.5816	4.42e-07	4.28e-05	7.07196
RTN4RL1	230700_at	-1.68524	6.22852	-12.5423	4.54e-07	4.36e-05	7.04425
TUBB2A	204141_at	1.62265	11.7887	12.5286	4.58e-07	4.37e-05	7.03463
ZNF204P	214823_at	-2.18658	5.80012	-12.5233	4.6e-07	4.37e-05	7.03086
FANCD2	242560_at	-1.78125	6.68396	-12.4928	4.7e-07	4.43e-05	7.00927
RAPH1	225186_at	1.50298	7.42074	12.4887	4.71e-07	4.43e-05	7.00634
CKLF	221058_s_at	-1.76729	5.7541	-12.4707	4.77e-07	4.45e-05	6.9936
LOXL4	227145_at	2.18876	8.32046	12.4637	4.8e-07	4.46e-05	6.98862
EFCAB7	226800_at	-1.94845	6.01236	-12.4302	4.91e-07	4.49e-05	6.96477
MRI1	228077_at	-1.50981	7.75211	-12.4322	4.9e-07	4.49e-05	6.9662
TP53INP1	225912_at	-1.60208	9.83929	-12.4403	4.87e-07	4.49e-05	6.97191
AIF1L	223075_s_at	1.6232	7.54113	12.3791	5.09e-07	4.58e-05	6.92824
ADAM19	209765_at	1.74068	9.95886	12.338	5.24e-07	4.66e-05	6.89876
OIP5	213599_at	-1.72258	6.79772	-12.328	5.27e-07	4.69e-05	6.89159
SHC4	230538_at	2.60185	5.80996	12.3022	5.37e-07	4.75e-05	6.87299
LOC100507312	227921_at	-1.71821	7.68053	-12.2932	5.4e-07	4.76e-05	6.86653
NUP62CL	220520_s_at	-1.50632	6.02615	-12.2694	5.5e-07	4.8e-05	6.84937
HBEGF	38037_at	2.18639	9.97619	12.2405	5.61e-07	4.85e-05	6.82847
RNASEH2A	203022_at	-2.02932	7.27686	-12.2321	5.64e-07	4.85e-05	6.82233
P2RY14	206637_at	-2.65139	7.53239	-12.2246	5.67e-07	4.86e-05	6.81693
RADIL	223693_s_at	-1.70481	6.38079	-12.2081	5.74e-07	4.91e-05	6.80493
MSH2	209421_at	-1.75613	7.90664	-12.1815	5.85e-07	4.98e-05	6.78565
KIF20A	218755_at	-2.16854	8.18502	-12.1441	6.01e-07	5.06e-05	6.75839
MURC	241749_at	1.67141	9.84111	12.1409	6.02e-07	5.06e-05	6.75599
ACTN1	211160_x_at	1.6321	8.87509	12.1342	6.05e-07	5.07e-05	6.75114
GJA5	226701_at	-1.82012	5.82135	-12.1129	6.14e-07	5.11e-05	6.73558
EXO1	204603_at	-1.82608	5.62304	-12.0876	6.25e-07	5.17e-05	6.717
CAT	201432_at	-1.62659	9.45247	-11.9957	6.68e-07	5.4e-05	6.64935
NUSAP1	218039_at	-1.78317	8.97824	-12.0011	6.66e-07	5.4e-05	6.65332
SHROOM3	228400_at	1.53033	8.32418	11.978	6.77e-07	5.43e-05	6.63622
DUSP1	201041_s_at	2.66446	8.80988	11.9639	6.84e-07	5.45e-05	6.62581
IL1RAP	205227_at	1.5346	9.19157	11.9215	7.05e-07	5.57e-05	6.59429
C11orf96	227099_s_at	2.05402	8.06342	11.9065	7.13e-07	5.62e-05	6.58314
TAGLN	1555724_s_at	2.67242	11.3995	11.8741	7.3e-07	5.71e-05	6.55902
LEPREL1	218717_s_at	2.2484	10.1213	11.8636	7.35e-07	5.74e-05	6.55118
YPEL1	228788_at	-2.19015	6.06074	-11.7851	7.79e-07	5.94e-05	6.49225
EHD1	209037_s_at	1.65013	6.08492	11.7323	8.09e-07	6.05e-05	6.45246
SAMHD1	234987_at	-1.7859	6.53353	-11.7392	8.05e-07	6.05e-05	6.45763
SNX10	218404_at	-1.59345	5.11643	-11.7219	8.16e-07	6.07e-05	6.44454
PTCH1	209815_at	-1.61251	5.26405	-11.6978	8.3e-07	6.15e-05	6.42635
IL6R	226333_at	1.60965	5.95596	11.6697	8.48e-07	6.23e-05	6.405
FBXL4	209943_at	-1.57991	5.44465	-11.6566	8.56e-07	6.26e-05	6.39503
LOC285812	230179_at	1.76067	9.52587	11.6412	8.66e-07	6.3e-05	6.3833
TMEM158	213338_at	1.94396	7.42909	11.6419	8.65e-07	6.3e-05	6.38385
LOC100506870	227115_at	1.5772	8.11665	11.6162	8.82e-07	6.38e-05	6.36422
ZNF367	229551_x_at	-1.5552	7.97924	-11.5985	8.94e-07	6.44e-05	6.35069
CMPK2	226702_at	-2.33614	3.88325	-11.5887	9e-07	6.46e-05	6.34322
NMU	206023_at	-1.82076	6.36838	-11.5745	9.1e-07	6.5e-05	6.33237
PARPBP	227928_at	-1.54563	4.76236	-11.5457	9.29e-07	6.58e-05	6.31022
GADD45G	204121_at	2.13904	7.96126	11.4946	9.66e-07	6.72e-05	6.27089
TRIM6	223599_at	-1.81685	5.87564	-11.4846	9.73e-07	6.75e-05	6.26316
ACOX2	205364_at	-1.58888	6.83848	-11.4439	1e-06	6.86e-05	6.2317
SCN7A	228504_at	-2.39716	5.00971	-11.4468	1e-06	6.86e-05	6.23399
PLAC1	219702_at	-1.52275	5.86483	-11.4286	1.01e-06	6.92e-05	6.21983
PAK6	1555310_a_at	-1.72649	6.17119	-11.3703	1.06e-06	7.06e-05	6.17448
CD55	201925_s_at	1.54045	7.86863	11.356	1.07e-06	7.1e-05	6.16332
LOC100132815	227234_at	-1.50909	6.33827	-11.358	1.07e-06	7.1e-05	6.16491
HSD17B11	217989_at	-1.65287	5.79624	-11.3443	1.08e-06	7.15e-05	6.15418
FLNC	207876_s_at	1.673	12.4232	11.3351	1.09e-06	7.17e-05	6.14697
DUT	208955_at	-1.50426	6.98959	-11.3106	1.11e-06	7.23e-05	6.12785
PIM1	209193_at	1.76011	7.8483	11.3131	1.11e-06	7.23e-05	6.12979
TNFRSF11B	204932_at	2.60897	8.81957	11.3123	1.11e-06	7.23e-05	6.12915
CMBL	227522_at	-2.3453	6.46346	-11.2896	1.13e-06	7.26e-05	6.11135
TBX5-AS1	239919_at	-1.56824	7.06462	-11.2614	1.15e-06	7.36e-05	6.08918
C3orf52	219474_at	1.52479	5.85912	11.2219	1.19e-06	7.49e-05	6.05802
PDE10A	205501_at	2.00544	7.80517	11.1855	1.22e-06	7.65e-05	6.02924
HERC5	219863_at	-2.07685	5.99477	-11.1412	1.26e-06	7.79e-05	5.99401
FILIP1L	1554966_a_at	1.82215	7.41493	11.0231	1.38e-06	8.23e-05	5.89953
FAM5C	217562_at	-1.69613	8.08136	-11.0057	1.4e-06	8.31e-05	5.88561
MFI2	223723_at	1.74245	6.15975	11.0054	1.4e-06	8.31e-05	5.88534
TRIM9	209859_at	2.61265	6.13265	10.9642	1.45e-06	8.5e-05	5.85209
NOP16	203023_at	1.63248	7.258	10.9183	1.5e-06	8.64e-05	5.8149
RCAN1	215253_s_at	2.03868	7.68038	10.9147	1.51e-06	8.65e-05	5.81198
METTL7A	207761_s_at	-2.85271	6.609	-10.8678	1.56e-06	8.85e-05	5.77389
BHLHE40	201170_s_at	2.15175	7.25553	10.8614	1.57e-06	8.86e-05	5.76866
FLJ27352	243309_at	-1.64201	6.17783	-10.8512	1.58e-06	8.9e-05	5.76027
CNRIP1	226751_at	-1.80137	5.21908	-10.8299	1.61e-06	8.95e-05	5.74288
ITGB3BP	205176_s_at	-1.78821	7.52141	-10.8078	1.64e-06	9.03e-05	5.72478
NDC80	204162_at	-1.57197	7.60495	-10.7216	1.75e-06	9.38e-05	5.65393
SLC16A14	238029_s_at	-1.89751	4.45351	-10.7037	1.78e-06	9.46e-05	5.63908
PIK3AP1	226459_at	2.02362	6.09722	10.6785	1.81e-06	9.57e-05	5.61821
TFPI2	209277_at	2.43529	8.53291	10.6801	1.81e-06	9.57e-05	5.6196
ADAM22	213411_at	-1.65048	4.36401	-10.6164	1.91e-06	9.97e-05	5.56662
KLF6	1555832_s_at	1.56869	9.34976	10.6076	1.92e-06	0.00010011	5.55926
C1orf85	225401_at	-1.57492	5.67627	-10.6019	1.93e-06	0.00010028	5.55453
PIK3IP1	221756_at	-1.69481	6.59877	-10.5807	1.96e-06	0.000101231	5.53685
MASP1	232224_at	2.06577	6.46041	10.5211	2.06e-06	0.000105324	5.48688
ZNF33B	215022_x_at	-1.81192	4.96996	-10.5222	2.06e-06	0.000105324	5.48775
MICALCL	243611_at	2.1742	4.71252	10.4984	2.1e-06	0.000106685	5.46771
HMGCLL1	232305_at	-1.55084	6.13607	-10.4684	2.15e-06	0.000107996	5.44237
TXNDC16	226747_at	-1.57198	6.71121	-10.4346	2.21e-06	0.000109803	5.41384
SPATA5	229075_at	2.12271	6.9857	10.4311	2.22e-06	0.000109914	5.41089
CCNG2	202770_s_at	-1.74567	6.33873	-10.4214	2.23e-06	0.000110167	5.40258
SCN2B	235225_at	-1.50807	5.93469	-10.4074	2.26e-06	0.000111047	5.39072
FAM46B	229518_at	1.82417	7.51694	10.3951	2.28e-06	0.00011148	5.38025
DOK5	214844_s_at	1.52008	7.16265	10.3692	2.33e-06	0.000112991	5.35822
MARCH11	239359_at	-1.50836	6.98798	-10.3688	2.33e-06	0.000112991	5.3579
CADPS2	219572_at	-1.91611	7.89796	-10.3657	2.34e-06	0.000113097	5.35523
CTSL2	210074_at	-2.03798	8.42932	-10.3465	2.37e-06	0.000114265	5.33887
ODAM	220133_at	-1.70571	5.14883	-10.3399	2.39e-06	0.000114364	5.3332
GABRA2	216039_at	-1.80291	3.85397	-10.3321	2.4e-06	0.000114814	5.32658
KAL1	205206_at	-1.9084	8.63687	-10.3249	2.42e-06	0.000115129	5.32043
COLQ	206073_at	1.58627	8.74951	10.3065	2.45e-06	0.000115781	5.30464
ACE2	219962_at	2.24387	7.03209	10.2974	2.47e-06	0.000116449	5.29683
SCN3A	210432_s_at	-1.61059	3.61174	-10.2423	2.59e-06	0.000119838	5.2494
IER3	201631_s_at	1.97234	10.5454	10.2103	2.66e-06	0.000121957	5.22176
MAP3K7CL	221211_s_at	1.84918	5.77001	10.1975	2.69e-06	0.000122847	5.21069
FERMT1	60474_at	-1.68575	7.20731	-10.1931	2.69e-06	0.000122891	5.20691
TRIO	209013_x_at	1.74261	6.66684	10.1948	2.69e-06	0.000122891	5.20835
SPRY1	212558_at	1.5866	7.24827	10.1755	2.73e-06	0.000123969	5.19166
WWC1	216074_x_at	1.78362	6.6039	10.1627	2.76e-06	0.000125171	5.18049
FNDC5	226096_at	-1.53876	6.38663	-10.1568	2.78e-06	0.000125606	5.17539
BRIP1	235609_at	-2.56586	5.71771	-10.1385	2.82e-06	0.000126702	5.15946
ENPP5	227803_at	-1.85263	4.74762	-10.0884	2.94e-06	0.000129988	5.11575
GFOD1	219821_s_at	1.59596	9.23846	10.0249	3.1e-06	0.00013526	5.06002
PCGF5	235331_x_at	2.3685	6.92929	9.99435	3.18e-06	0.000136934	5.03313
STAT4	206118_at	1.69472	7.23659	9.96234	3.27e-06	0.000138729	5.00484
MBNL3	229498_at	-1.56371	3.85624	-9.94703	3.31e-06	0.000139999	4.99128
ZNF618	238444_at	-1.79731	5.6758	-9.90823	3.42e-06	0.000143145	4.95683
NRAP	235313_at	1.72643	7.53774	9.86874	3.54e-06	0.000145969	4.92164
NEB	205054_at	2.19516	6.18423	9.86119	3.56e-06	0.000146413	4.9149
MYOZ2	211476_at	1.61486	10.8401	9.84967	3.6e-06	0.00014656	4.9046
KRT19	201650_at	2.44341	6.7034	9.84759	3.61e-06	0.000146603	4.90274
LPCAT4	213078_x_at	-1.50669	6.03672	-9.8459	3.61e-06	0.000146706	4.90123
SOX5	238009_at	-1.55037	6.78034	-9.82871	3.67e-06	0.000147876	4.88584
CALN1	230698_at	-2.33825	4.57123	-9.80055	3.75e-06	0.000149962	4.86057
CDC20	202870_s_at	-1.51499	8.06756	-9.72484	4.01e-06	0.000157092	4.79231
DSEL	232235_at	1.69361	7.22194	9.70725	4.07e-06	0.000158362	4.77638
EGR3	206115_at	2.4944	7.11731	9.6979	4.1e-06	0.000159017	4.7679
ZC3HAV1	213051_at	-1.65778	6.22541	-9.66442	4.22e-06	0.0001624	4.73748
BDKRB2	205870_at	1.52411	6.57171	9.66089	4.24e-06	0.000162784	4.73428
IFIH1	219209_at	-1.63681	3.89808	-9.64141	4.31e-06	0.000164873	4.71653
RFC3	204128_s_at	-2.08327	5.1904	-9.60957	4.43e-06	0.000168222	4.68745
PROM1	204304_s_at	-1.88384	6.98438	-9.5731	4.57e-06	0.000172241	4.65403
EMP1	201324_at	2.25643	4.02314	9.51501	4.81e-06	0.000178798	4.60056
PPFIA2	1558295_a_at	-1.67719	6.03059	-9.50818	4.84e-06	0.000179147	4.59426
DPYSL2	200762_at	-2.01928	8.22253	-9.42665	5.2e-06	0.000188587	4.51868
ATF3	202672_s_at	1.50265	8.32902	9.41047	5.28e-06	0.000189998	4.5036
IMPA2	203126_at	-1.63261	4.44527	-9.40388	5.31e-06	0.000190674	4.49746
MGAT4C	207447_s_at	-1.51719	3.63203	-9.37104	5.47e-06	0.000193916	4.46678
XKR4	237802_at	-1.6682	4.61796	-9.35956	5.53e-06	0.000195104	4.45604
PDK4	225207_at	-1.83476	6.31633	-9.30864	5.78e-06	0.000200751	4.40822
MFAP3L	205442_at	-1.51714	4.81578	-9.30467	5.8e-06	0.000201093	4.40449
DNAJA4	225061_at	1.53678	7.31423	9.28803	5.89e-06	0.000203264	4.38881
HEY2	219743_at	-1.65278	7.70737	-9.28761	5.89e-06	0.000203264	4.38841
CA14	219464_at	-1.94222	6.56623	-9.26716	6e-06	0.000205399	4.3691
FOXP2	243278_at	-2.08802	4.16275	-9.22001	6.26e-06	0.000212441	4.32445
DDIT4L	228057_at	-1.58376	6.28364	-9.18976	6.44e-06	0.000215136	4.29569
MFAP2	203417_at	-1.55116	6.8833	-9.19041	6.43e-06	0.000215136	4.29631
DNALI1	227081_at	-1.61507	5.76745	-9.16461	6.59e-06	0.0002189	4.27172
ZNF704	235079_at	-1.9473	8.00593	-9.14683	6.69e-06	0.000221298	4.25474
NXPH2	230883_at	-1.6034	6.25894	-9.14141	6.73e-06	0.000221949	4.24955
BHLHE41	221530_s_at	2.17275	6.23505	9.11395	6.9e-06	0.00022603	4.22325
LDLR	202068_s_at	1.92285	10.4258	9.06594	7.21e-06	0.000231914	4.17711
RHOBTB3	216048_s_at	1.55001	9.32591	9.01831	7.53e-06	0.000238989	4.13111
ZNF804A	215767_at	-1.57173	5.05828	-9.00809	7.6e-06	0.000240375	4.12121
PALMD	218736_s_at	-2.00366	4.12176	-9.0024	7.64e-06	0.000240765	4.11569
LOC100288911	236656_s_at	-1.71939	6.11782	-8.98632	7.75e-06	0.000243522	4.10009
ASPM	219918_s_at	-1.51504	8.4981	-8.92083	8.24e-06	0.000254199	4.03631
SGPP2	244780_at	-1.90607	4.83151	-8.89767	8.42e-06	0.000256954	4.01365
SYNPR	230303_at	2.01701	7.30581	8.88275	8.54e-06	0.000259202	3.99903
RPS6KA5	204633_s_at	-1.9477	5.36782	-8.8508	8.79e-06	0.000264734	3.96764
RBL1	205296_at	-1.57984	4.96294	-8.75573	9.62e-06	0.000280706	3.87367
MAGEE1	1556047_s_at	-1.53657	6.13252	-8.74896	9.68e-06	0.000281601	3.86695
VWA5A	210102_at	-2.11083	5.90691	-8.74817	9.68e-06	0.000281663	3.86615
ANKRD1	206029_at	1.54675	13.2316	8.59537	1.12e-05	0.000308926	3.71316
CD9	201005_at	1.79885	7.89304	8.54291	1.18e-05	0.000318763	3.66009
KRT80	231849_at	2.30172	7.40892	8.45793	1.28e-05	0.000338158	3.57355
EGR1	227404_s_at	2.26261	8.74274	8.43381	1.31e-05	0.000344171	3.54885
MYC	202431_s_at	2.21731	6.31361	8.43102	1.31e-05	0.000344611	3.54599
SLC2A1	201250_s_at	1.78289	7.36785	8.41519	1.33e-05	0.000347455	3.52974
ADAM12	226777_at	2.12076	5.68681	8.36582	1.4e-05	0.000358954	3.47891
EGLN3	222847_s_at	2.08779	7.48019	8.21163	1.63e-05	0.000398926	3.31853
PQLC3	225579_at	-1.77777	5.37586	-8.21178	1.63e-05	0.000398926	3.31869
ATP1B4	220556_at	1.73708	10.3404	8.14648	1.74e-05	0.000416512	3.25002
KIF11	204444_at	-1.50993	7.2556	-8.0979	1.82e-05	0.00043159	3.19863
NME5	206197_at	-1.79564	6.05275	-8.04264	1.93e-05	0.000447167	3.13987
PABPC5	233136_at	-1.77581	4.67552	-7.98462	2.04e-05	0.000464509	3.07782
ABCC6	214033_at	-1.71149	7.2079	-7.96862	2.08e-05	0.000470698	3.06065
TRERF1	238520_at	-1.65169	5.37416	-7.9049	2.22e-05	0.000490497	2.99198
P2RX5	210448_s_at	1.84567	6.13282	7.90289	2.22e-05	0.000490586	2.9898
BRCA2	214727_at	-1.84536	4.31976	-7.86966	2.3e-05	0.0005027	2.9538
SLC16A9	227506_at	-1.66404	5.1548	-7.78749	2.5e-05	0.000532011	2.86426
LRRC16A	230793_at	-1.5801	5.2262	-7.68806	2.77e-05	0.000566324	2.7549
KIAA1009	206006_s_at	-1.57688	5.45706	-7.49626	3.4e-05	0.000652085	2.54076
TPM3	238079_at	1.60399	5.43876	7.46996	3.49e-05	0.000663648	2.51107
CACNB2	1559419_at	-1.78923	5.83625	-7.37398	3.87e-05	0.000715899	2.40201
STC1	204597_x_at	2.04966	4.99528	7.36512	3.91e-05	0.000720817	2.39189
SHC3	229824_at	1.55328	6.35713	7.36388	3.91e-05	0.000721538	2.39048
EPPK1	232164_s_at	1.84919	8.33194	7.35011	3.97e-05	0.000730129	2.37472
IL17RB	224156_x_at	-1.70473	5.33634	-7.32782	4.07e-05	0.000742443	2.34918
NPPB	206801_at	2.49514	13.6659	7.27634	4.3e-05	0.000775021	2.28995
CCNA2	203418_at	-1.54755	6.76052	-7.25747	4.39e-05	0.000785669	2.26817
PIR	207469_s_at	-1.54611	6.04193	-7.21724	4.59e-05	0.000813249	2.22157
THBD	203887_s_at	1.52282	6.29909	7.20056	4.67e-05	0.000824242	2.20219
CYP2J2	205073_at	1.55691	10.1868	7.1823	4.77e-05	0.000836068	2.18095
PRRX1	205991_s_at	1.69624	7.12613	7.15882	4.89e-05	0.000851928	2.15356
VMP1	231697_s_at	2.88571	6.34512	7.11468	5.14e-05	0.000881544	2.10189
ACTA1	203872_at	2.46919	12.9922	7.10139	5.21e-05	0.000889857	2.08629
GDF15	221577_x_at	1.59545	4.79247	6.81592	7.18e-05	0.00112175	1.74588
KIAA1211	227230_s_at	-1.58269	4.33855	-6.76614	7.61e-05	0.00117205	1.68548
SLC6A2	217621_at	-1.58529	3.714	-6.70971	8.12e-05	0.00122406	1.6166
PITPNM3	230076_at	1.88717	6.24438	6.62799	8.92e-05	0.00130732	1.51615
GPR64	206002_at	-1.56741	4.83326	-6.43297	0.000112181	0.00154379	1.2729
MAP2K6	205698_s_at	-1.64244	5.59473	-6.24464	0.000140591	0.00183063	1.03321
SLC6A6	228754_at	2.14316	8.87334	6.22362	0.000144218	0.00186763	1.00616
PHLDA2	209803_s_at	1.92447	5.49469	5.83565	0.000233191	0.00266063	0.496001
OPRK1	229944_at	-1.59238	3.02934	-5.76854	0.000253915	0.00283496	0.40564
SFRP1	202036_s_at	-1.92944	9.61404	-5.76297	0.000255723	0.00285165	0.398109
TMEM217	237016_at	1.52931	4.21411	5.70697	0.000274691	0.00300701	0.322181
TM4SF1	215034_s_at	2.59759	5.37293	4.941	0.000763831	0.00646178	-0.761359

## Sheet: Sheet1
UBASH3B
LOC285556
NAV3
SERPINE1
CCL4
ENPEP
MAP2K1
THBS1
IRS2
FJX1
EML1
MCM6
SOX9
LOC100130705
LPL
SYNPO2
DRD1
ITGA4
LRRC8B
PDLIM4
SPRY4
DUSP4
CD200
FLT1
CD274
FOSL2
KLF5
NANOS1
TIMELESS
UHRF1
RGS4
TNFAIP8
ADCK3
CDC6
SLC44A1
SYNJ2
PDYN
MCM7
GINS2
RDH10
IFRD1
MCM2
ETV5
FANCG
MCM10
NUDT6
RAD51
STAMBPL1
TMEM14A
KIAA0101
AKAP12
ALDH1B1
FANCI
LMCD1
NAALAD2
SPHKAP
DUSP5
RMI2
DTL
KCNK3
CLDN1
GINS1
MARCH8
SEMA6D
TCF19
CTGF
MRE11A
PCNA
GLCCI1
HAUS1
SYTL4
TBC1D22B
TRIM55
SH3RF1
REPS2
MCM5
CCDC34
DUSP7
NR4A3
MAP3K9
TTLL1
BRCA1
VCAM1
CACNA1G
CYB5A
SOGA2
NEDD9
SLC28A3
COL12A1
ABAT
IL17B
RASSF5
ALDH5A1
FRAT1
OSGEPL1
PLSCR4
ANKRD13A
CSRP1
DUSP6
LOC100507165
RFC5
SORBS1
LIX1
TTYH2
JPH1
ANKRD2
FAM43A
LIMS1
PLK1S1
TYMS
CENPH
CENPK
FAM161A
KITLG
ZNF521
GADD45A
FAM213B
AXL
INHBA
DDAH1
ADAMTS6
CLIP4
DSCC1
FAM117B
FLJ42875
G0S2
ICAM4
MAFF
PRIM1
TMOD2
C10orf54
CDC7
CDKN2C
HERC6
HK2
PSIP1
PTPRE
FAS
FHL1
HES1
LRRC39
MYPN
NAP1L2
SEPP1
SGMS2
CCNE2
EPHA2
TGFB2
TCEA3
TRPC4
ZWINT
CXXC4
CACNA1D
DGKI
ERRFI1
HSPA2
KRT18
PLAU
CLGN
LINC00342
FZD1
SLC7A1
ZNF469
UBE2J1
PPAP2B
CDCA7
DCLK1
EEF2K
CORIN
TRIM58
TMEM107
CROT
XRCC6BP1
AQP3
LOC729013
GPR137C
PLEKHG1
ROBO2
CARD10
DPY19L2P2
ZFP36L1
CTIF
NUAK1
PCDH8
PHLDA1
NEFM
TMEM40
NFIA
GINS3
PXDC1
SFRP2
SNCA
TMEM218
DSN1
PRSS23
KRT8
FAM133A
ANKRD36B
POLD3
DOK4
EGFR
TTC30B
CAMK2N1
B3GNT1
PRTFDC1
DHFR
CD44
DNMT3B
GSTA4
RAD51AP1
XRCC4
INPP5F
KNTC1
SEMA4D
TGFBR3
FAM111A
C5orf4
EBPL
MCM4
PBX1
PLXNC1
RRM2
BCL6
CYR61
EZH2
PRDM16
TNFRSF21
VASH2
RND3
TUBA4A
LIPG
ST6GAL2
TOX
ABCA8
GMNN
RRM1
SYNE2
PRIMA1
SORT1
CX3CR1
WDR76
CDC45
STEAP2
AMPH
BCL2L11
FAM110C
RPA1
RFTN1
BDNF
ATAD2
FOS
MRAP2
POLE2
PROSER2
LOC344595
AKAP7
TRIM37
FAM65B
QDPR
SAMD13
XIRP1
ENOSF1
PCDH20
GEM
ADAMTS15
EFHD1
MCM3
HELLS
PSPH
CLCN5
NIPAL4
NAGPA
ENDOD1
KCTD12
TNFRSF12A
NABP1
LOC283454
ENAH
GUCY1A3
CYB561
MYOF
KIAA1217
JAG1
ELAVL2
RNFT2
DGKD
PLCXD1
MLF1IP
IFIT1
PICALM
BMP2
CD24
LOC100128727
FEN1
CYP39A1
RTN4RL1
TUBB2A
ZNF204P
FANCD2
RAPH1
CKLF
LOXL4
EFCAB7
MRI1
TP53INP1
AIF1L
ADAM19
OIP5
SHC4
LOC100507312
NUP62CL
HBEGF
RNASEH2A
P2RY14
RADIL
MSH2
KIF20A
MURC
ACTN1
GJA5
EXO1
CAT
NUSAP1
SHROOM3
DUSP1
IL1RAP
C11orf96
TAGLN
LEPREL1
YPEL1
EHD1
SAMHD1
SNX10
PTCH1
IL6R
FBXL4
LOC285812
TMEM158
LOC100506870
ZNF367
CMPK2
NMU
PARPBP
GADD45G
TRIM6
ACOX2
SCN7A
PLAC1
PAK6
CD55
LOC100132815
HSD17B11
FLNC
DUT
PIM1
TNFRSF11B
CMBL
TBX5-AS1
C3orf52
PDE10A
HERC5
FILIP1L
FAM5C
MFI2
TRIM9
NOP16
RCAN1
METTL7A
BHLHE40
FLJ27352
CNRIP1
ITGB3BP
NDC80
SLC16A14
PIK3AP1
TFPI2
ADAM22
KLF6
C1orf85
PIK3IP1
MASP1
ZNF33B
MICALCL
HMGCLL1
TXNDC16
SPATA5
CCNG2
SCN2B
FAM46B
DOK5
MARCH11
CADPS2
CTSL2
ODAM
GABRA2
KAL1
COLQ
ACE2
SCN3A
IER3
MAP3K7CL
FERMT1
TRIO
SPRY1
WWC1
FNDC5
BRIP1
ENPP5
GFOD1
PCGF5
STAT4
MBNL3
ZNF618
NRAP
NEB
MYOZ2
KRT19
LPCAT4
SOX5
CALN1
CDC20
DSEL
EGR3
ZC3HAV1
BDKRB2
IFIH1
RFC3
PROM1
EMP1
PPFIA2
DPYSL2
ATF3
IMPA2
MGAT4C
XKR4
PDK4
MFAP3L
DNAJA4
HEY2
CA14
FOXP2
DDIT4L
MFAP2
DNALI1
ZNF704
NXPH2
BHLHE41
LDLR
RHOBTB3
ZNF804A
PALMD
LOC100288911
ASPM
SGPP2
SYNPR
RPS6KA5
RBL1
MAGEE1
VWA5A
ANKRD1
CD9
KRT80
EGR1
MYC
SLC2A1
ADAM12
EGLN3
PQLC3
ATP1B4
KIF11
NME5
PABPC5
ABCC6
TRERF1
P2RX5
BRCA2
SLC16A9
LRRC16A
KIAA1009
TPM3
CACNB2
STC1
SHC3
EPPK1
IL17RB
NPPB
CCNA2
PIR
THBD
CYP2J2
PRRX1
VMP1
ACTA1
GDF15
KIAA1211
SLC6A2
PITPNM3
GPR64
MAP2K6
SLC6A6
PHLDA2
OPRK1
SFRP1
TMEM217
TM4SF1
