# Supplementary material for: RNA Expression Profiling of Human iPSC-Derived Cardiomyocytes in a Cardiac Hypertrophy Model
Source: PLoS One. 2014 Sep 25;9(9):e108051. doi: 10.1371/journal.pone.0108051 (PMC4177883; doi:10.1371/journal.pone.0108051)
Supplement: Table S3 — Disease enrichment analysis on differentially expressed genes that overlap with the myocardial biopsy data. The analysis used the whole genome for enrichment with a Benjamini-Hochberg corrected significance level of 0.001 or less and a minimum 10 genes in each disease. (XLSX) [file pone.0108051.s004.xlsx]

## Sheet: Sheet1
Table S3. Disease enrichment analysis on differentially expressed genes that overlap with the myocardial biopsy data. The analysis used the whole genome for enrichment with a Benjamini-Hochberg corrected significance level of 0.001 or less and a minimum 10 genes in each disease.
Disease	Number of PC2 Genes	Hypergeometric test p-value	Benjamini-Hochberg adjusted p-value
cancer or viral infections	58	1.01e-24	1.45e-22
Carcinoma	38	4.44e-19	3.2e-17
epithelial cancers	28	1.49e-16	7.15e-15
Pathologic Processes	36	2.1e-16	7.56e-15
Neoplasms	44	2.95e-16	8.5e-15
Adenocarcinoma	26	2.58e-13	6.19e-12
Urogenital Neoplasms	28	3.83e-13	7.88e-12
Breast Neoplasms	26	6.55e-13	1.18e-11
Stress	28	2.14e-12	3.42e-11
Fanconi Syndrome	16	7.51e-12	1.08e-10
Adhesion	32	1.1e-11	1.44e-10
Disease Progression	19	1.82e-11	2.18e-10
Neoplastic Processes	25	2.78e-11	3.08e-10
Ataxia Telangiectasia	15	3.62e-11	3.72e-10
Fanconi Anemia	15	8.64e-11	8.29e-10
Carcinoma, Small Cell	20	1.45e-10	1.3e-09
Pancreatic Neoplasms	17	2.13e-10	1.8e-09
Breast Diseases	22	2.33e-10	1.86e-09
Cardiovascular Diseases	24	3.14e-10	2.38e-09
Glioma	17	4.61e-10	3.32e-09
Neoplasm of unspecified nature of digestive system	24	7.87e-10	5.4e-09
Drug interaction with drug	21	1.31e-09	8.57e-09
Vascular Diseases	21	1.97e-09	1.23e-08
Prostatic Neoplasms	18	2.51e-09	1.51e-08
Genetic Predisposition to Disease	32	2.8e-09	1.61e-08
Heart Diseases	21	3.06e-09	1.69e-08
Neoplasms, Radiation-Induced	11	6.15e-09	3.28e-08
Gastrointestinal Neoplasms	20	9.41e-09	4.84e-08
Myocardial Ischemia	17	1.54e-08	7.65e-08
Disease Susceptibility	31	1.66e-08	7.97e-08
Neoplasm Invasiveness	18	1.87e-08	8.69e-08
Hypertrophy	13	2.13e-08	9.59e-08
Arteriosclerosis	15	4.11e-08	1.79e-07
Neoplasm Metastasis	18	4.36e-08	1.85e-07
Renal diabetes	11	4.53e-08	1.86e-07
Arterial Occlusive Diseases	15	5.57e-08	2.23e-07
Hypertension	15	8.93e-08	3.48e-07
Gestational hypertension	11	9.72e-08	3.68e-07
Chromosome Aberrations	19	1.03e-07	3.8e-07
Pregnancy Complications	15	1.74e-07	6.26e-07
Endocrine disturbance NOS	20	2.17e-07	7.27e-07
Endocrine disorder NOS	20	2.17e-07	7.27e-07
Endocrine System Diseases	20	2.17e-07	7.27e-07
Ovarian Diseases	14	2.56e-07	8.38e-07
Anemia	14	2.86e-07	8.95e-07
Melanoma	15	2.81e-07	8.95e-07
Mental Disorders	23	2.93e-07	8.98e-07
Coronary Disease	15	3.62e-07	1.09e-06
Coronary Artery Disease	15	3.81e-07	1.12e-06
Retinoblastoma	14	4e-07	1.15e-06
Glioblastoma	11	4.75e-07	1.29e-06
Mood Disorders	15	4.64e-07	1.29e-06
Drug Resistance	14	4.71e-07	1.29e-06
Colorectal Neoplasms	15	5.12e-07	1.37e-06
Skin Diseases	19	6.14e-07	1.61e-06
Carcinoma, Large Cell	10	7.06e-07	1.82e-06
Neoplasms, Squamous Cell	14	8.79e-07	2.22e-06
Skin Diseases, Genetic	16	9.44e-07	2.34e-06
Neuroectodermal Tumors	16	1.07e-06	2.61e-06
Chromosome Breakage	12	1.1e-06	2.64e-06
Myocardial Infarction	14	1.18e-06	2.74e-06
Carcinoma, Squamous Cell	14	1.18e-06	2.74e-06
Pancreatic Diseases	11	1.39e-06	3.18e-06
Male Urogenital Diseases	18	3.16e-06	7.11e-06
Nervous System Neoplasms	12	3.43e-06	7.6e-06
Intestinal Neoplasms	14	3.9e-06	8.51e-06
Ataxia	14	4.07e-06	8.75e-06
Cell Transformation, Neoplastic	13	4.22e-06	8.85e-06
Brain Neoplasms	12	4.24e-06	8.85e-06
Stroke NOS	13	4.63e-06	9.28e-06
Stroke	13	4.63e-06	9.28e-06
Inflammation	18	4.64e-06	9.28e-06
Infarction	13	4.85e-06	9.44e-06
Recurrence	11	4.8e-06	9.44e-06
Necrosis	15	7.67e-06	1.47e-05
Lymphoproliferative Disorders	16	1.03e-05	1.95e-05
Death	15	1.5e-05	2.77e-05
Head and Neck Neoplasms	13	1.49e-05	2.77e-05
Lung Neoplasms	14	1.75e-05	3.19e-05
H Syndrome	16	1.96e-05	3.53e-05
Cerebral Infarction	12	2.48e-05	4.41e-05
Colonic Diseases	13	2.87e-05	5.04e-05
Alzheimer Disease	11	3e-05	5.2e-05
Leukemia, B-Cell	10	3.1e-05	5.31e-05
Liver Neoplasms	12	3.17e-05	5.37e-05
Li-Fraumeni syndrome	10	3.61e-05	6.04e-05
Central Nervous System Neoplasms	10	3.98e-05	6.59e-05
Nevi and Melanomas	11	4.09e-05	6.69e-05
Ovarian Neoplasms	11	4.27e-05	6.91e-05
Diabetes Mellitus	14	4.85e-05	7.76e-05
Diabetes Mellitus, Type 2	12	5.06e-05	8.01e-05
Oat cell carcinoma of lung	10	5.83e-05	9.13e-05
Lymphoma, Low-Grade	11	5.98e-05	9.26e-05
Skin and Connective Tissue Diseases	17	6.19e-05	9.48e-05
Stomach Neoplasms	10	6.39e-05	9.49e-05
Growth Disorders	10	6.39e-05	9.49e-05
Fibrosis	10	6.39e-05	9.49e-05
Neuromuscular Diseases	12	0.0001	0.0001
Schizophrenia	14	0.0001	0.0001
Hematologic Diseases	13	0.0001	0.0001
Virus Diseases	17	7.38e-05	0.0001
Tauopathies	10	0.0001	0.0001
Syndrome	20	0.0001	0.0001
Leukemia, Myeloid	12	0.0001	0.0001
Bipolar Disorder	13	0.0002	0.0003
Sarcoma	10	0.0002	0.0003
Retroviridae Infections	14	0.0002	0.0003
Lymphoma	13	0.0002	0.0003
Liver Diseases	11	0.0002	0.0003
Muscular Diseases	11	0.0002	0.0003
Transplantation	10	0.0002	0.0003
Leukemia	15	0.0003	0.0004
Lymphoid leukemia NOS	11	0.0004	0.0005
Leukemia, Lymphoid	11	0.0004	0.0005
Musculoskeletal Diseases	15	0.0004	0.0005
Gastrointestinal Diseases	14	0.0004	0.0005
Neuroblastoma	10	0.0004	0.0005
Immune System Diseases	19	0.0005	0.0006
Lentivirus Infections	13	0.0005	0.0006
Protein deficiency disease	10	0.0005	0.0006
Obesity	12	0.0005	0.0006
Sexually Transmitted Diseases	13	0.0006	0.0007
Urologic Diseases	11	0.0006	0.0007
HIV Infections	13	0.0006	0.0007
Connective Tissue Diseases	11	0.0007	0.0008
Loss of Heterozygosity	12	0.0008	0.0009

## Sheet: Sheet2
cancer or viral infections	58	9076 1958 83990 4739 6513 6240 2177 5604 9518 29126 7057 2146 1031 5111 890 5328 3491 4609 4436 928 1789 604 4361 6422 3880 5292 10018 54206 960 901 7980 4241 6423 6241 5727 467 672 2189 4171 2353 1316 1956 355 6117 9156 675 8842 100133941 1969 1647 5888 5933 390 558 3099 7298 688 7518	C=951	O=58	E=11.09	R=5.23	rawP	1.01e-24		adjP	1.45e-22
Carcinoma	38	9076 1958 3856 6513 6240 9518 29126 7057 2146 5328 3491 4609 4436 928 1789 6422 3880 112399 960 7980 6423 5727 6241 83593 672 4171 1316 1956 355 100133941 8842 675 9768 1969 558 3099 7298 3875	C=522	O=38	E=6.09	R=6.24	rawP	4.44e-19		adjP	3.2e-17
epithelial cancers	28	54959 9076 3856 6662 6513 7042 2146 2012 7049 4609 261729 1789 6422 3880 5292 960 6423 5727 672 1956 8842 675 100133941 1969 64946 11259 688 3875	C=316	O=28	E=3.69	R=7.60	rawP	1.49e-16		adjP	7.15e-15
Pathologic Processes	36	5999 83990 1524 2119 7057 2146 91752 1490 5328 4609 4436 1789 604 51330 3880 960 627 63976 6775 672 3570 8301 355 9156 847 55612 100133941 675 5888 2321 7298 4879 5054 2555 7518 64135	C=561	O=36	E=6.54	R=5.50	rawP	2.1e-16		adjP	7.56e-15
Neoplasms	44	9076 9134 1958 83990 6513 6240 9518 29126 7057 2146 1031 5328 3491 4609 4436 1789 604 6422 3880 5292 10018 960 7980 4241 6423 5727 672 1316 1956 355 9156 100133941 8842 675 1969 1647 5888 390 558 2321 3099 7298 688 7518	C=854	O=44	E=9.96	R=4.42	rawP	2.95e-16		adjP	8.5e-15
Adenocarcinoma	26	9076 6513 6240 2146 3491 4609 1789 4436 6422 3880 960 83593 6241 360 672 4171 1316 1956 8842 9768 675 100133941 1969 3099 7298 3875	C=362	O=26	E=4.22	R=6.16	rawP	2.58e-13		adjP	6.19e-12
Urogenital Neoplasms	28	1958 9185 83990 6662 2119 6513 9518 2146 56924 7049 5328 3491 4609 4436 261729 6422 5292 960 3624 171024 672 1316 1956 675 8842 1969 11259 81848	C=432	O=28	E=5.04	R=5.56	rawP	3.83e-13		adjP	7.88e-12
Breast Neoplasms	26	83990 3856 2177 55740 2146 1031 55540 5328 3491 4609 1789 4361 6422 3880 960 29128 672 8038 1956 675 100133941 1969 5888 7298 688 3875	C=377	O=26	E=4.40	R=5.91	rawP	6.55e-13		adjP	1.18e-11
Stress	28	1958 3856 94241 115265 1827 9518 9252 6414 26287 29904 8870 2941 3306 1843 627 467 87 2353 6622 6117 847 1647 390 5608 58 4879 2669 3875	C=464	O=28	E=5.41	R=5.17	rawP	2.14e-12		adjP	3.42e-11
Fanconi Syndrome	16	83990 116028 2177 55215 5111 4436 4361 3280 5983 10635 672 2189 1184 6117 675 5888	C=137	O=16	E=1.60	R=10.01	rawP	7.51e-12		adjP	1.08e-10
Adhesion	32	9076 83394 10154 1524 4739 7204 2119 55740 7057 5328 1490 3491 928 960 3987 3676 65059 83593 87 8038 55612 100133941 5100 1969 390 10507 3386 558 58 642273 7412 53616	C=647	O=32	E=7.55	R=4.24	rawP	1.1e-11		adjP	1.44e-10
Disease Progression	19	1524 6240 29126 7042 7057 2146 1490 3491 4609 6351 960 8038 1956 6622 100133941 1969 558 2321 7298	C=220	O=19	E=2.57	R=7.40	rawP	1.82e-11		adjP	2.18e-10
Neoplastic Processes	25	9076 2119 6513 7057 2146 5328 3491 4609 928 6422 51330 3880 960 6781 7980 1316 1956 100133941 8842 1969 390 558 2321 7298 3875	C=411	O=25	E=4.79	R=5.22	rawP	2.78e-11		adjP	3.08e-10
Ataxia Telangiectasia	15	4175 2177 4176 4173 8317 64859 4361 990 672 4171 6117 675 1647 5888 4172	C=129	O=15	E=1.50	R=9.97	rawP	3.62e-11		adjP	3.72e-10
Fanconi Anemia	15	83990 116028 2177 55215 5111 4436 4361 3280 5983 10635 672 2189 6117 675 5888	C=137	O=15	E=1.60	R=9.39	rawP	8.64e-11		adjP	8.29e-10
Carcinoma, Small Cell	20	1958 3856 6240 2146 5328 4609 1789 928 3880 960 6241 91057 1316 1956 100133941 8842 9768 1969 558 7298	C=278	O=20	E=3.24	R=6.17	rawP	1.45e-10		adjP	1.3e-09
Pancreatic Neoplasms	17	1848 6240 29126 2146 8870 1789 4436 6422 3880 960 7980 6241 672 1956 100133941 675 7298	C=197	O=17	E=2.30	R=7.40	rawP	2.13e-10		adjP	1.8e-09
Breast Diseases	22	83990 2177 2146 1031 55540 5328 3491 4609 1789 4361 6422 3880 960 29128 672 8038 1956 675 100133941 1969 5888 688	C=350	O=22	E=4.08	R=5.39	rawP	2.33e-10		adjP	1.86e-09
Cardiovascular Diseases	24	2028 1524 1573 3949 9388 7057 23493 182 368 783 27063 51778 3570 10699 114991 4879 7412 4982 5054 4023 59272 624 7056 2702	C=425	O=24	E=4.96	R=4.84	rawP	3.14e-10		adjP	2.38e-09
Glioma	17	11162 9518 7042 29904 1031 5328 53358 4609 960 7980 259266 5727 1316 1956 8842 1969 53616	C=207	O=17	E=2.41	R=7.04	rawP	4.61e-10		adjP	3.32e-09
Neoplasm of unspecified nature of digestive system	24	9076 6513 6240 2146 5328 3491 4609 1789 4436 6422 3880 960 7980 6423 6241 1316 1956 355 9156 8842 100133941 390 3099 7298	C=445	O=24	E=5.19	R=4.62	rawP	7.87e-10		adjP	5.4e-09
Drug interaction with drug	21	1839 2177 11168 7057 5111 5328 3491 10018 960 3676 87 2189 2353 1956 355 6622 4986 5888 58 4254 7412	C=349	O=21	E=4.07	R=5.16	rawP	1.31e-09		adjP	8.57e-09
Vascular Diseases	21	2028 1524 1573 3949 9388 7057 368 51330 3570 10699 3386 2321 4879 7412 4982 5054 4023 2982 59272 624 7056	C=357	O=21	E=4.16	R=5.04	rawP	1.97e-09		adjP	1.23e-08
Prostatic Neoplasms	18	1958 9185 170689 9518 7057 2146 56924 5328 4609 261729 5292 6876 171024 672 1316 675 688 10252	C=262	O=18	E=3.06	R=5.89	rawP	2.51e-09		adjP	1.51e-08
Genetic Predisposition to Disease	32	5999 5173 83990 1524 3949 2119 1960 91752 7049 4436 1789 3613 627 6775 672 3570 8301 114991 355 9156 847 675 5888 1719 7298 4023 5054 2555 64135 7518 6530 1812	C=808	O=32	E=9.42	R=3.40	rawP	2.8e-09		adjP	1.61e-08
Heart Diseases	21	6272 1524 1573 3949 9388 9518 7057 23493 783 27063 51778 10699 4879 7412 4982 5054 4023 59272 624 7056 2702	C=366	O=21	E=4.27	R=4.92	rawP	3.06e-09		adjP	1.69e-08
Neoplasms, Radiation-Induced	11	1958 4436 4361 5292 10018 672 1956 355 675 5888 558	C=87	O=11	E=1.01	R=10.84	rawP	6.15e-09		adjP	3.28e-08
Gastrointestinal Neoplasms	20	9076 6513 9518 5328 4609 1789 4436 6422 960 6781 7980 6423 1316 1956 355 9156 100133941 8842 3099 7298	C=354	O=20	E=4.13	R=4.84	rawP	9.41e-09		adjP	4.84e-08
Myocardial Ischemia	17	6272 1524 1573 3949 9388 9518 7057 368 4879 4023 7412 4982 5054 2982 59272 624 7056	C=261	O=17	E=3.04	R=5.58	rawP	1.54e-08		adjP	7.65e-08
Disease Susceptibility	31	5999 5173 83990 1524 3949 2119 1960 91752 7049 4436 1789 3613 627 6775 3570 672 8301 355 847 9156 675 5888 7298 1719 5054 4023 2555 7518 64135 6530 1812	C=825	O=31	E=9.62	R=3.22	rawP	1.66e-08		adjP	7.97e-08
Neoplasm Invasiveness	18	9076 340719 2119 2146 5328 1490 3491 928 51330 960 4071 7980 1956 100133941 8842 1969 390 558	C=298	O=18	E=3.48	R=5.18	rawP	1.87e-08		adjP	8.69e-08
Hypertrophy	13	1827 26287 650 1490 27063 51778 87 10699 4879 688 2273 59272 624	C=147	O=13	E=1.71	R=7.58	rawP	2.13e-08		adjP	9.59e-08
Arteriosclerosis	15	6272 1524 1573 115265 3949 9388 7057 8013 4879 5054 4982 7412 4023 2982 7056	C=214	O=15	E=2.50	R=6.01	rawP	4.11e-08		adjP	1.79e-07
Neoplasm Metastasis	18	9076 6513 2146 7057 5328 928 3880 960 6876 7980 1956 100133941 8842 1969 558 2321 7298 3875	C=315	O=18	E=3.67	R=4.90	rawP	4.36e-08		adjP	1.85e-07
Renal diabetes	11	6513 1490 220963 1316 1184 729013 4879 4023 4982 59272 624	C=105	O=11	E=1.22	R=8.98	rawP	4.53e-08		adjP	1.86e-07
Arterial Occlusive Diseases	15	6272 1524 1573 115265 3949 9388 7057 8013 4879 5054 4982 7412 4023 2982 7056	C=219	O=15	E=2.55	R=5.87	rawP	5.57e-08		adjP	2.23e-07
Hypertension	15	2028 1573 8870 1490 783 10699 2321 4879 5054 4982 4023 59272 2982 624 6530	C=227	O=15	E=2.65	R=5.67	rawP	8.93e-08		adjP	3.48e-07
Gestational hypertension	11	2028 10761 3491 3624 8038 23576 2321 7412 5054 4023 7056	C=113	O=11	E=1.32	R=8.35	rawP	9.72e-08		adjP	3.68e-07
Chromosome Aberrations	19	3949 6662 2177 5087 93986 4609 604 89795 63976 991 2189 8301 8318 675 64946 5888 8013 3730 5723	C=371	O=19	E=4.33	R=4.39	rawP	1.03e-07		adjP	3.8e-07
Pregnancy Complications	15	10761 7262 3556 3624 7980 3570 8038 4345 355 6533 2321 1719 5054 4023 7056	C=239	O=15	E=2.79	R=5.38	rawP	1.74e-07		adjP	6.26e-07
Endocrine disturbance NOS	20	6662 6513 1031 7049 1490 3880 3624 6241 672 4591 8660 675 11259 3099 3730 4982 5054 4023 59272 64135	C=429	O=20	E=5.00	R=4.00	rawP	2.17e-07		adjP	7.27e-07
Endocrine disorder NOS	20	6662 6513 1031 7049 1490 3880 3624 6241 672 4591 8660 675 11259 3099 3730 4982 5054 4023 59272 64135	C=429	O=20	E=5.00	R=4.00	rawP	2.17e-07		adjP	7.27e-07
Endocrine System Diseases	20	6662 6513 1031 7049 1490 3880 3624 6241 672 4591 8660 675 11259 3099 3730 4982 5054 4023 59272 64135	C=429	O=20	E=5.00	R=4.00	rawP	2.17e-07		adjP	7.27e-07
Ovarian Diseases	14	83990 6513 1031 7049 4436 3624 901 672 8660 675 1969 5888 11259 5054	C=213	O=14	E=2.48	R=5.64	rawP	2.56e-07		adjP	8.38e-07
Anemia	14	83990 116028 2177 9518 55215 5111 1604 672 2189 6117 675 5888 3386 7412	C=215	O=14	E=2.51	R=5.58	rawP	2.86e-07		adjP	8.95e-07
Melanoma	15	10154 5604 29126 7057 8544 57692 928 10018 960 4241 3676 1969 1647 390 64135	C=248	O=15	E=2.89	R=5.19	rawP	2.81e-07		adjP	8.95e-07
Mental Disorders	23	5999 5173 1827 18 1960 91752 93986 4741 1808 5860 93664 3613 627 259266 23286 8301 6622 7915 4986 2555 114786 6530 1812	C=564	O=23	E=6.58	R=3.50	rawP	2.93e-07		adjP	8.98e-07
Coronary Disease	15	6272 1524 1573 3949 9388 7057 368 8613 4879 5054 4982 7412 4023 2982 7056	C=253	O=15	E=2.95	R=5.08	rawP	3.62e-07		adjP	1.09e-06
Coronary Artery Disease	15	6272 1524 1573 3949 9388 7057 368 8613 4879 5054 4982 7412 4023 2982 7056	C=254	O=15	E=2.96	R=5.06	rawP	3.81e-07		adjP	1.12e-06
Retinoblastoma	14	9134 4175 4739 10403 4176 1031 4173 890 5111 4609 4174 901 990 5933	C=221	O=14	E=2.58	R=5.43	rawP	4e-07		adjP	1.15e-06
Glioblastoma	11	9518 7042 2146 29904 5328 7980 259266 1316 1956 8842 1969	C=132	O=11	E=1.54	R=7.14	rawP	4.75e-07		adjP	1.29e-06
Mood Disorders	15	5999 5173 1848 1960 8553 91752 79365 1808 8914 3613 627 92126 2555 6530 1812	C=258	O=15	E=3.01	R=4.98	rawP	4.64e-07		adjP	1.29e-06
Drug Resistance	14	6240 11168 368 10018 960 6241 2189 1956 355 8660 8842 7298 1719 5054	C=224	O=14	E=2.61	R=5.36	rawP	4.71e-07		adjP	1.29e-06
Colorectal Neoplasms	15	9076 6513 9518 5328 4609 4436 1789 960 6876 7980 6423 1956 9156 8842 7298	C=260	O=15	E=3.03	R=4.95	rawP	5.12e-07		adjP	1.37e-06
Skin Diseases	19	9076 83990 348938 2146 55540 5328 368 3880 960 6775 5727 672 1956 847 55612 100133941 675 5888 688	C=417	O=19	E=4.86	R=3.91	rawP	6.14e-07		adjP	1.61e-06
Carcinoma, Large Cell	10	6513 6240 5328 604 3880 5727 4171 1956 100133941 7298	C=110	O=10	E=1.28	R=7.79	rawP	7.06e-07		adjP	1.82e-06
Neoplasms, Squamous Cell	14	3856 6513 6240 3880 84171 960 360 4171 1956 355 1969 10023 7298 3875	C=236	O=14	E=2.75	R=5.09	rawP	8.79e-07		adjP	2.22e-06
Skin Diseases, Genetic	16	55809 83990 2177 2146 368 4609 1789 6775 5727 672 84627 847 55612 675 5888 7298	C=310	O=16	E=3.62	R=4.43	rawP	9.44e-07		adjP	2.34e-06
Neuroectodermal Tumors	16	10154 9518 1031 8544 53358 4609 960 10018 7980 4241 5727 1956 8842 1969 390 53616	C=313	O=16	E=3.65	R=4.38	rawP	1.07e-06		adjP	2.61e-06
Chromosome Breakage	12	2177 55215 4609 604 4361 63976 91057 672 2189 8301 675 5888	C=174	O=12	E=2.03	R=5.91	rawP	1.1e-06		adjP	2.64e-06
Myocardial Infarction	14	6272 1524 1573 3949 9518 7057 114991 4879 5054 4982 7412 4023 624 7056	C=242	O=14	E=2.82	R=4.96	rawP	1.18e-06		adjP	2.74e-06
Carcinoma, Squamous Cell	14	3856 6513 6240 3880 84171 960 360 4171 1956 355 1969 10023 7298 3875	C=242	O=14	E=2.82	R=4.96	rawP	1.18e-06		adjP	2.74e-06
Pancreatic Diseases	11	1848 3856 6240 81671 4436 7980 6241 8660 675 100133941 7298	C=147	O=11	E=1.71	R=6.42	rawP	1.39e-06		adjP	3.18e-06
Male Urogenital Diseases	18	9185 6662 9518 2146 5328 1490 261729 6422 5292 467 1184 1316 4879 4254 3730 4982 81848 59272	C=423	O=18	E=4.93	R=3.65	rawP	3.16e-06		adjP	7.11e-06
Nervous System Neoplasms	12	9076 11162 6662 1031 53358 4609 51330 5727 1316 1956 8842 1969	C=194	O=12	E=2.26	R=5.30	rawP	3.43e-06		adjP	7.6e-06
Intestinal Neoplasms	14	9076 6662 6513 5328 4609 4436 1789 960 6423 1316 1956 9156 8842 7298	C=268	O=14	E=3.13	R=4.48	rawP	3.9e-06		adjP	8.51e-06
Ataxia	14	5173 6513 2177 4173 8317 64859 4361 56997 990 672 4171 6117 5888 4172	C=269	O=14	E=3.14	R=4.46	rawP	4.07e-06		adjP	8.75e-06
Cell Transformation, Neoplastic	13	5604 2146 890 5396 4609 604 5292 83879 2353 1956 5933 558 688	C=233	O=13	E=2.72	R=4.78	rawP	4.22e-06		adjP	8.85e-06
Brain Neoplasms	12	11162 1031 4609 4436 51330 259266 5727 1316 1956 8842 1969 10023	C=198	O=12	E=2.31	R=5.20	rawP	4.24e-06		adjP	8.85e-06
Stroke NOS	13	1524 3949 4741 51330 114991 23576 3386 4879 5054 7412 4023 59272 7056	C=235	O=13	E=2.74	R=4.74	rawP	4.63e-06		adjP	9.28e-06
Stroke	13	1524 3949 4741 51330 114991 23576 3386 4879 5054 7412 4023 59272 7056	C=235	O=13	E=2.74	R=4.74	rawP	4.63e-06		adjP	9.28e-06
Inflammation	18	1958 1524 1827 9388 9518 29126 5328 6351 51330 3556 1843 3676 3570 7412 4982 5054 624 7056	C=435	O=18	E=5.07	R=3.55	rawP	4.64e-06		adjP	9.28e-06
Infarction	13	6272 1524 1573 3949 9518 7057 114991 4879 7412 5054 4023 624 7056	C=236	O=13	E=2.75	R=4.72	rawP	4.85e-06		adjP	9.44e-06
Recurrence	11	2146 182 3880 960 1956 675 8842 100133941 2321 7298 5054	C=167	O=11	E=1.95	R=5.65	rawP	4.8e-06		adjP	9.44e-06
Necrosis	15	1839 27242 9252 8870 25816 6351 51330 3556 1843 3570 355 5608 5054 4982 7412	C=324	O=15	E=3.78	R=3.97	rawP	7.67e-06		adjP	1.47e-05
Lymphoproliferative Disorders	16	5087 29126 2146 1031 4609 604 5292 10018 89795 3676 3570 4345 355 2321 7298 7518	C=374	O=16	E=4.36	R=3.67	rawP	1.03e-05		adjP	1.95e-05
Death	15	27242 94241 29126 22822 8870 4609 10018 467 1316 6622 355 1647 3099 4879 3875	C=343	O=15	E=4.00	R=3.75	rawP	1.5e-05		adjP	2.77e-05
Head and Neck Neoplasms	13	6513 2012 4609 4436 1789 84171 3880 960 1956 355 1969 64946 7298	C=262	O=13	E=3.06	R=4.25	rawP	1.49e-05		adjP	2.77e-05
Lung Neoplasms	14	6513 6240 928 1789 2941 3880 4071 91057 1316 1956 100133941 1969 558 7298	C=306	O=14	E=3.57	R=3.92	rawP	1.75e-05		adjP	3.19e-05
H Syndrome	16	116028 2177 1827 182 273 783 1789 4436 4361 10535 6327 5727 2189 6117 3730 59272	C=394	O=16	E=4.60	R=3.48	rawP	1.96e-05		adjP	3.53e-05
Cerebral Infarction	12	1524 3949 4741 114991 23576 3386 4879 5054 7412 4023 59272 7056	C=236	O=12	E=2.75	R=4.36	rawP	2.48e-05		adjP	4.41e-05
Colonic Diseases	13	9076 5328 4609 4436 1789 6422 960 6423 1956 9156 8842 100133941 7298	C=279	O=13	E=3.25	R=4.00	rawP	2.87e-05		adjP	5.04e-05
Alzheimer Disease	11	27242 4739 3949 1827 5328 1808 627 23286 3832 8301 6622	C=203	O=11	E=2.37	R=4.65	rawP	3e-05		adjP	5.2e-05
Leukemia, B-Cell	10	64078 4609 604 10018 3676 4345 355 10507 2321 4023	C=168	O=10	E=1.96	R=5.10	rawP	3.1e-05		adjP	5.31e-05
Liver Neoplasms	12	9076 9891 6513 2146 1789 6422 3880 960 83593 1316 8842 3099	C=242	O=12	E=2.82	R=4.25	rawP	3.17e-05		adjP	5.37e-05
Li-Fraumeni syndrome	10	94241 9518 8870 4609 4436 604 467 672 675 1647	C=171	O=10	E=1.99	R=5.01	rawP	3.61e-05		adjP	6.04e-05
Central Nervous System Neoplasms	10	11162 1031 5328 4609 51330 5727 1316 1956 8842 1969	C=173	O=10	E=2.02	R=4.96	rawP	3.98e-05		adjP	6.59e-05
Nevi and Melanomas	11	10154 5604 9518 29126 8544 10018 960 4241 3676 4345 390	C=210	O=11	E=2.45	R=4.49	rawP	4.09e-05		adjP	6.69e-05
Ovarian Neoplasms	11	83990 6513 1031 4436 901 672 675 100133941 1969 5888 11259	C=211	O=11	E=2.46	R=4.47	rawP	4.27e-05		adjP	6.91e-05
Diabetes Mellitus	14	6513 9388 1490 3832 847 8660 3099 4879 5054 4982 7412 4023 64135 59272	C=336	O=14	E=3.92	R=3.57	rawP	4.85e-05		adjP	7.76e-05
Diabetes Mellitus, Type 2	12	5166 2119 6414 3570 3832 8660 3099 4879 5054 4982 7412 4023	C=254	O=12	E=2.96	R=4.05	rawP	5.06e-05		adjP	8.01e-05
Oat cell carcinoma of lung	10	6240 5328 928 3880 91057 1956 9768 8842 100133941 7298	C=181	O=10	E=2.11	R=4.74	rawP	5.83e-05		adjP	9.13e-05
Lymphoma, Low-Grade	11	29126 2146 4609 604 5292 10018 89795 7170 4345 355 7298	C=219	O=11	E=2.55	R=4.31	rawP	5.98e-05		adjP	9.26e-05
Skin and Connective Tissue Diseases	17	83990 348938 2146 368 3880 960 6775 5727 672 1956 355 847 55612 675 100133941 5888 64135	C=481	O=17	E=5.61	R=3.03	rawP	6.19e-05		adjP	9.48e-05
Stomach Neoplasms	10	94241 7057 4436 928 6422 960 1316 8842 390 7298	C=183	O=10	E=2.13	R=4.69	rawP	6.39e-05		adjP	9.49e-05
Growth Disorders	10	1958 1960 7042 93986 1490 627 4591 2321 3730 1812	C=183	O=10	E=2.13	R=4.69	rawP	6.39e-05		adjP	9.49e-05
Fibrosis	10	3856 7042 2355 7049 1490 9934 51465 3475 5054 3875	C=183	O=10	E=2.13	R=4.69	rawP	6.39e-05		adjP	9.49e-05
Neuromuscular Diseases	12	26287 273 4703 8292 2318 51778 7170 167410 55796 58 2273 64135	C=276	O=12	E=3.22	R=3.73	rawP	0.0001		adjP	0.0001
Schizophrenia	14	5999 18 1960 91752 93986 4741 8499 1808 3613 627 23286 114786 6530 1812	C=360	O=14	E=4.20	R=3.33	rawP	0.0001		adjP	0.0001
Hematologic Diseases	13	83990 2177 55215 368 10018 1604 63976 3570 2189 3386 5054 7412 7056	C=316	O=13	E=3.69	R=3.53	rawP	0.0001		adjP	0.0001
Virus Diseases	17	9076 1524 29126 11168 4609 6351 25939 604 1604 3676 117854 2353 355 58 7412 59272 64135	C=488	O=17	E=5.69	R=2.99	rawP	7.38e-05		adjP	0.0001
Tauopathies	10	27242 4739 3949 1827 5328 627 23286 3832 8301 6622	C=194	O=10	E=2.26	R=4.42	rawP	0.0001		adjP	0.0001
Syndrome	20	116028 2177 1827 182 273 783 4436 25939 4361 10535 8292 5727 8038 1184 84627 2009 55612 3730 5054 59272	C=654	O=20	E=7.63	R=2.62	rawP	0.0001		adjP	0.0001
Leukemia, Myeloid	12	5087 2146 4609 604 5292 10018 1849 63976 8301 79682 558 4254	C=279	O=12	E=3.25	R=3.69	rawP	0.0001		adjP	0.0001
Bipolar Disorder	13	5999 1848 1960 91752 79365 1808 8914 3613 627 92126 2555 6530 1812	C=344	O=13	E=4.01	R=3.24	rawP	0.0002		adjP	0.0003
Sarcoma	10	1958 55214 220972 890 4609 1956 8842 1969 1647 8013	C=206	O=10	E=2.40	R=4.16	rawP	0.0002		adjP	0.0003
Retroviridae Infections	14	7280 1524 5604 29126 11168 6351 25939 7277 3676 117854 2353 355 58 7412	C=382	O=14	E=4.46	R=3.14	rawP	0.0002		adjP	0.0003
Lymphoma	13	5087 29126 29775 2146 4609 604 5292 10018 89795 4345 355 10023 7298	C=342	O=13	E=3.99	R=3.26	rawP	0.0002		adjP	0.0003
Liver Diseases	11	9076 3856 29126 182 1490 6422 3880 1316 8842 3099 3875	C=250	O=11	E=2.92	R=3.77	rawP	0.0002		adjP	0.0003
Muscular Diseases	11	27063 4703 2318 51778 26509 7170 23224 55796 58 2273 64135	C=244	O=11	E=2.85	R=3.87	rawP	0.0002		adjP	0.0003
Transplantation	10	1524 29126 7057 650 182 960 1604 8842 4879 5026	C=205	O=10	E=2.39	R=4.18	rawP	0.0002		adjP	0.0003
Leukemia	15	5087 2146 4609 604 5292 10018 1849 63976 3676 4345 8301 355 558 7298 4254	C=452	O=15	E=5.27	R=2.85	rawP	0.0003		adjP	0.0004
Lymphoid leukemia NOS	11	5087 4609 604 10018 63976 3676 4345 8301 355 2321 7298	C=272	O=11	E=3.17	R=3.47	rawP	0.0004		adjP	0.0005
Leukemia, Lymphoid	11	5087 4609 604 10018 63976 3676 4345 8301 355 2321 7298	C=272	O=11	E=3.17	R=3.47	rawP	0.0004		adjP	0.0005
Musculoskeletal Diseases	15	6662 4892 650 4703 2318 7170 6775 259266 5727 3570 4591 58 4982 2273 64135	C=462	O=15	E=5.39	R=2.78	rawP	0.0004		adjP	0.0005
Gastrointestinal Diseases	14	9076 4609 4436 1789 6422 960 7980 6423 1316 1956 355 9156 8842 7298	C=413	O=14	E=4.82	R=2.91	rawP	0.0004		adjP	0.0005
Neuroblastoma	10	7280 53358 4609 1808 23446 6622 8660 9201 6530 1812	C=229	O=10	E=2.67	R=3.74	rawP	0.0004		adjP	0.0005
Immune System Diseases	19	1524 29126 11168 4609 6351 604 25939 10018 6775 3676 3570 4345 355 847 100133941 7298 7412 4982 64135	C=680	O=19	E=7.93	R=2.40	rawP	0.0005		adjP	0.0006
Lentivirus Infections	13	7280 1524 5604 11168 6351 25939 7277 3676 117854 2353 355 58 7412	C=375	O=13	E=4.37	R=2.97	rawP	0.0005		adjP	0.0006
Protein deficiency disease	10	1524 6513 56952 4436 8292 10699 6622 7915 8013 3730	C=234	O=10	E=2.73	R=3.66	rawP	0.0005		adjP	0.0006
Obesity	12	10580 3949 5166 2119 10874 9388 627 3570 8660 5054 4982 4023	C=323	O=12	E=3.77	R=3.19	rawP	0.0005		adjP	0.0006
Sexually Transmitted Diseases	13	7280 1524 5604 11168 6351 25939 7277 3676 117854 2353 355 58 7412	C=377	O=13	E=4.40	R=2.96	rawP	0.0006		adjP	0.0007
Urologic Diseases	11	2028 6092 6513 1490 6422 1184 57619 558 4879 4982 59272	C=285	O=11	E=3.32	R=3.31	rawP	0.0006		adjP	0.0007
HIV Infections	13	7280 1524 5604 11168 6351 25939 7277 3676 117854 2353 355 58 7412	C=382	O=13	E=4.46	R=2.92	rawP	0.0006		adjP	0.0007
Connective Tissue Diseases	11	29126 7042 1490 368 51330 6775 3570 355 4982 7412 64135	C=291	O=11	E=3.39	R=3.24	rawP	0.0007		adjP	0.0008
Loss of Heterozygosity	12	3949 1031 4436 6422 4013 89795 5727 672 1316 675 11259 92126	C=342	O=12	E=3.99	R=3.01	rawP	0.0008		adjP	0.0009
