# Supplementary material for: RNA Expression Profiling of Human iPSC-Derived Cardiomyocytes in a Cardiac Hypertrophy Model
Source: PLoS One. 2014 Sep 25;9(9):e108051. doi: 10.1371/journal.pone.0108051 (PMC4177883; doi:10.1371/journal.pone.0108051)
Supplement: Table S4 — Differentially expressed known human mature miRNAs. The list of the known mature miRNAs observed to have significant differential expression between control-CMs and ET1-CMs. Related to Figure 4. (XLSX) [file pone.0108051.s005.xlsx]

## Sheet: Significantly DE known miRNAs
Table S4. Differentially expressed known human mature miRNAs. The list of the known mature miRNAs observed to have significant differential expression between control-CMs and ET1-CMs. Related to Figure 4.
miRNA ID	Mean Normalized Control-CM Counts	Mean Normalized ET1-CM Count	Fold Change	Log2 Fold Change	p-value	False Discovery Rate (adjusted p-value)
hsa-miR-203a	1115.21	50.3043	0.0451077	-4.47048	2.43051e-164	4.89262e-161
hsa-miR-499a-5p	52.5593	1131.97	21.537	4.42874	2.37109e-145	2.3865e-142
hsa-miR-421	5087.14	647.812	0.127343	-2.97321	9.62523e-142	6.45853e-139
hsa-miR-106b-5p	681.527	5205.82	7.63847	2.93328	1.35913e-138	6.83983e-136
hsa-miR-4284	7076.15	1215.57	0.171784	-2.54134	7.21895e-113	2.90635e-110
hsa-miR-21-3p	34.635	543.2	15.6836	3.97118	2.05935e-106	6.90911e-104
hsa-miR-4485	998.927	132.977	0.13312	-2.9092	1.2993e-91	3.73643e-89
hsa-miR-378a-3p	17672.1	3888.19	0.220019	-2.1843	5.8188e-91	1.46416e-88
hsa-miR-101-3p	1147.33	5169.74	4.50589	2.17181	1.2679e-83	2.83588e-81
hsa-miR-30b-5p	2013.97	8633.72	4.28692	2.09994	7.54149e-83	1.5181e-80
hsa-miR-342-3p	11752.4	2868.58	0.244085	-2.03454	1.37527e-79	2.51675e-77
hsa-miR-887-3p	2413.84	531.858	0.220337	-2.18222	5.37194e-75	9.01142e-73
hsa-miR-191-5p	18350.9	4815.03	0.262387	-1.93023	5.08907e-73	7.88022e-71
hsa-miR-660-5p	630.832	2689.39	4.26324	2.09195	5.60528e-71	8.05959e-69
hsa-miR-503-5p	283.957	1317.87	4.64107	2.21446	1.32166e-66	1.77367e-64
hsa-miR-340-5p	44.2316	412.268	9.32068	3.22044	2.26268e-65	2.84673e-63
hsa-miR-18b-5p	188.675	947.816	5.02354	2.32871	7.0975e-61	8.40428e-59
hsa-miR-27b-3p	6933.49	22936.4	3.30807	1.72599	2.11882e-60	2.36955e-58
hsa-miR-208a-3p	334.081	4096.22	12.2612	3.61602	8.42182e-59	8.9227e-57
hsa-miR-149-5p	6096.22	1778.33	0.29171	-1.77739	9.83411e-59	9.89803e-57
hsa-miR-708-5p	629.752	116.881	0.185599	-2.42974	1.72545e-56	1.65397e-54
hsa-miR-484	6439.5	1956.36	0.303806	-1.71878	4.23369e-56	3.87383e-54
hsa-miR-208b-5p	30.305	300.309	9.90957	3.30882	3.92357e-53	3.43398e-51
hsa-miR-340-3p	832.152	202.067	0.242825	-2.04201	1.34649e-48	1.12937e-46
hsa-miR-28-3p	1480.72	431.567	0.291457	-1.77865	1.03807e-47	8.35852e-46
hsa-miR-1246	1979.76	389.242	0.19661	-2.34659	2.41658e-46	1.87099e-44
hsa-miR-363-3p	71.3793	385.695	5.40346	2.43388	1.78373e-45	1.32987e-43
hsa-miR-450a-5p	6.67832	139.452	20.8813	4.38414	4.34224e-45	3.12176e-43
hsa-miR-15a-5p	513.303	2345.51	4.56945	2.19202	9.56243e-44	6.63765e-42
hsa-miR-18a-5p	3067.76	8437.67	2.75044	1.45966	7.76875e-43	5.21283e-41
hsa-miR-197-3p	1552.88	488.074	0.314304	-1.66977	9.13941e-43	5.93472e-41
hsa-let-7g-5p	1958.21	6563.54	3.35181	1.74494	3.79659e-42	2.3883e-40
hsa-miR-550a-3p	36.2747	251.062	6.92113	2.79101	7.6474e-42	4.66491e-40
hsa-miR-100-5p	17940.8	6744.54	0.375933	-1.41145	3.85692e-41	2.28353e-39
hsa-miR-628-5p	493.904	113.326	0.229449	-2.12375	2.48809e-40	1.43101e-38
hsa-miR-210-3p	687.491	2013.35	2.92855	1.55019	3.84759e-40	2.15144e-38
hsa-miR-34a-5p	3957.78	10302	2.60297	1.38016	2.58382e-39	1.40574e-37
hsa-miR-27a-3p	1526.92	4095.33	2.68209	1.42336	8.63777e-39	4.57574e-37
hsa-miR-103a-3p	38315	15091.2	0.393871	-1.3442	8.02583e-38	4.14256e-36
hsa-miR-590-5p	1268.56	417.242	0.328911	-1.60423	1.70929e-37	8.60199e-36
hsa-miR-3613-3p	200.964	25.3344	0.126065	-2.98777	2.58878e-36	1.27103e-34
hsa-miR-542-3p	154.188	542.367	3.51757	1.81458	1.39308e-34	6.67683e-33
hsa-miR-551b-5p	167.976	18.6321	0.110921	-3.1724	2.48991e-34	1.16562e-32
hsa-miR-338-3p	45.9958	250.339	5.44265	2.44431	4.03796e-34	1.84737e-32
hsa-miR-192-5p	726.522	226.223	0.311378	-1.68326	1.101e-33	4.92512e-32
hsa-miR-29a-3p	36.9823	214.623	5.80338	2.53689	1.85016e-33	8.09648e-32
hsa-miR-671-5p	315.813	67.8212	0.214751	-2.21926	2.35393e-33	1.00819e-31
hsa-miR-30c-5p	8160.7	19452	2.38362	1.25316	3.22863e-33	1.35401e-31
hsa-miR-1-2	42918.8	193811	4.51576	2.17497	6.36031e-33	2.61292e-31
hsa-miR-208b-3p	185.333	1516.36	8.18184	3.03243	3.85709e-31	1.55287e-29
hsa-miR-99b-5p	13672.8	5892.97	0.431	-1.21424	6.96285e-31	2.74828e-29
hsa-miR-374a-5p	24.2577	170.494	7.02845	2.81321	9.23848e-31	3.57636e-29
hsa-miR-125a-5p	20828	9098.03	0.436818	-1.19489	1.02944e-30	3.90994e-29
hsa-miR-28-5p	157.97	520.772	3.29665	1.721	1.86252e-30	6.94307e-29
hsa-miR-19a-3p	2936.42	6806.19	2.31785	1.21279	4.28891e-30	1.56974e-28
hsa-miR-181a-5p	1361.08	4220.75	3.10104	1.63275	5.16602e-30	1.857e-28
hsa-let-7f-5p	2571.18	8681.58	3.37649	1.75553	1.64604e-28	5.81314e-27
hsa-miR-32-5p	83.226	308.858	3.71107	1.89184	3.77594e-27	1.31051e-25
hsa-miR-140-3p	1676.5	702.081	0.418779	-1.25574	2.36479e-26	8.06835e-25
hsa-miR-143-3p	8346.56	40292.1	4.82738	2.27124	3.39667e-26	1.13958e-24
hsa-miR-450b-5p	23.5001	146.496	6.23383	2.64012	1.05084e-25	3.46778e-24
hsa-miR-424-5p	208.571	652.585	3.12884	1.64563	2.19811e-25	7.13677e-24
hsa-miR-302b-3p	196.836	718.293	3.6492	1.86758	4.96897e-25	1.58771e-23
hsa-miR-320a	1132.86	464.573	0.410088	-1.28599	1.99372e-24	6.27088e-23
hsa-miR-141-3p	96.149	7.71795	0.0802708	-3.63898	3.92855e-24	1.21664e-22
hsa-miR-331-3p	95.6187	311.626	3.25905	1.70445	5.14086e-24	1.56796e-22
hsa-miR-190a-5p	35.4428	171.697	4.84434	2.2763	8.16595e-24	2.45344e-22
hsa-miR-21-5p	82994.3	172340	2.07653	1.05417	1.12739e-23	3.28904e-22
hsa-miR-766-3p	282.714	81.178	0.287138	-1.80018	1.1263e-23	3.28904e-22
hsa-miR-3620-3p	169.975	34.588	0.203489	-2.29697	3.94781e-23	1.13528e-21
hsa-miR-224-5p	550.317	1243.58	2.25976	1.17617	4.32679e-23	1.22674e-21
hsa-miR-30e-3p	140.83	484.049	3.43711	1.7812	5.7945e-23	1.62005e-21
hsa-miR-182-5p	325.799	100.694	0.309067	-1.69401	1.09968e-22	3.03241e-21
hsa-miR-30a-3p	82.3347	279.197	3.391	1.76171	1.34008e-22	3.64538e-21
hsa-miR-1178-5p	233.026	50.9766	0.218759	-2.19259	1.46591e-22	3.93451e-21
hsa-miR-33a-5p	44.2469	207.125	4.68111	2.22685	2.17525e-22	5.76155e-21
hsa-miR-148b-3p	254.6	1012.62	3.97731	1.99179	2.80851e-21	7.34223e-20
hsa-let-7i-5p	508.422	1112.9	2.18894	1.13023	1.58784e-20	4.09785e-19
hsa-miR-4484	35.3097	155.337	4.39928	2.13727	1.94544e-20	4.95718e-19
hsa-miR-4454	8947.5	4515.36	0.50465	-0.986644	2.37285e-20	5.97069e-19
hsa-miR-128-3p	919.7	1916.73	2.08409	1.05941	3.22759e-20	8.02115e-19
hsa-miR-4521	28.1794	135.987	4.82577	2.27076	5.82435e-20	1.42981e-18
hsa-miR-16-2-3p	37.8869	160.862	4.24584	2.08605	1.97127e-19	4.78093e-18
hsa-miR-374b-5p	1803.81	3544.63	1.96508	0.974588	5.09813e-19	1.22173e-17
hsa-miR-7977	455.59	181.204	0.397734	-1.33012	1.08978e-18	2.58084e-17
hsa-miR-361-5p	263.283	880.827	3.34555	1.74224	1.81652e-18	4.25192e-17
hsa-miR-302a-5p	33.4327	134.912	4.03533	2.01269	9.31565e-18	2.15545e-16
hsa-miR-23a-3p	4078.61	7520.45	1.84388	0.882742	1.23639e-17	2.82823e-16
hsa-miR-181b-5p	728.102	1971.31	2.70746	1.43694	1.52031e-17	3.43864e-16
hsa-miR-222-3p	294.025	689.662	2.34559	1.22995	1.85914e-17	4.15827e-16
hsa-miR-598-3p	104.453	288.786	2.76473	1.46714	2.81211e-17	6.22064e-16
hsa-miR-218-5p	12704.4	6815.89	0.536499	-0.898353	3.14576e-17	6.88307e-16
hsa-miR-133b	37.6945	142.741	3.78678	1.92097	5.58381e-17	1.20862e-15
hsa-miR-2110	131.867	31.3429	0.237686	-2.07287	6.16177e-17	1.31954e-15
hsa-miR-221-3p	408.394	963.45	2.35912	1.23825	7.47646e-17	1.58422e-15
hsa-miR-30e-5p	2751.6	6580.31	2.39145	1.25788	1.41446e-16	2.96595e-15
hsa-miR-145-3p	64.2437	207.033	3.22262	1.68823	3.97658e-16	8.22045e-15
hsa-miR-145-5p	86093.8	48173.9	0.559552	-0.837656	4.00201e-16	8.22045e-15
hsa-miR-301a-3p	20879.3	11597.5	0.555453	-0.848263	4.07041e-16	8.2765e-15
hsa-miR-455-3p	3642	2007.78	0.551284	-0.859131	2.78829e-15	5.55725e-14
hsa-miR-6723-5p	105.969	23.5027	0.22179	-2.17274	3.68449e-15	7.27145e-14
hsa-miR-1306-5p	491.827	181.081	0.36818	-1.44152	5.79409e-15	1.13238e-13
hsa-miR-133a-3p	24389.1	48049.1	1.97011	0.978275	9.3221e-15	1.80437e-13
hsa-let-7a-5p	11430.1	24639.8	2.15569	1.10815	1.05557e-14	2.02368e-13
hsa-miR-15b-5p	2834.81	5013.14	1.76842	0.822464	1.21903e-14	2.315e-13
hsa-miR-877-5p	113.844	28.2948	0.248539	-2.00845	2.86648e-14	5.39273e-13
hsa-miR-302a-3p	58.7377	172.708	2.94032	1.55598	7.29264e-14	1.35927e-12
hsa-miR-16-5p	19890.3	11620.7	0.584237	-0.775374	7.36661e-14	1.36046e-12
hsa-miR-6724-5p	67.1624	10.0012	0.148911	-2.74747	7.53147e-14	1.37826e-12
hsa-miR-7641	209.216	77.7379	0.371568	-1.4283	1.32339e-13	2.39998e-12
hsa-miR-532-5p	374.355	168.158	0.449193	-1.15459	1.84048e-13	3.30794e-12
hsa-miR-29c-3p	16.4863	76.015	4.6108	2.20502	2.17463e-13	3.87393e-12
hsa-miR-181c-5p	7.05105	72.6848	10.3084	3.36574	2.33576e-13	4.12447e-12
hsa-miR-424-3p	7.44857	56.8059	7.62642	2.93101	2.55227e-13	4.46758e-12
hsa-miR-454-5p	123.561	35.4632	0.287011	-1.80082	3.2028e-13	5.55796e-12
hsa-miR-22-5p	321.488	823.321	2.56097	1.35669	4.30256e-13	7.40261e-12
hsa-miR-185-5p	568.545	1043.23	1.83491	0.875707	8.56398e-13	1.46096e-11
hsa-miR-26b-5p	1465.21	3292.06	2.24682	1.16789	1.97471e-12	3.34041e-11
hsa-miR-455-5p	16.4742	73.4793	4.46026	2.15713	3.25676e-12	5.46321e-11
hsa-miR-504-5p	745.005	397.749	0.533888	-0.905392	4.41691e-12	7.34812e-11
hsa-miR-486-5p	186.712	71.8936	0.38505	-1.37688	6.15548e-12	1.01565e-10
hsa-miR-1180-3p	361.661	670.348	1.85352	0.89027	8.88527e-12	1.45415e-10
hsa-miR-22-3p	485.378	1167.12	2.40456	1.26577	1.87548e-11	3.04463e-10
hsa-miR-130a-3p	24551.9	15091.6	0.614682	-0.702088	2.36672e-11	3.78112e-10
hsa-miR-585-3p	191.116	75.1344	0.393136	-1.3469	2.35705e-11	3.78112e-10
hsa-miR-20a-5p	912.127	2883.03	3.16078	1.66028	2.58227e-11	4.093e-10
hsa-miR-107	5244	3203.46	0.61088	-0.711039	4.41365e-11	6.94115e-10
hsa-miR-483-5p	73.8788	16.71	0.226181	-2.14445	4.71279e-11	7.35415e-10
hsa-let-7d-3p	70.019	174.347	2.49	1.31615	5.84855e-11	9.05626e-10
hsa-miR-3135b	241.892	105.935	0.437943	-1.19119	6.3109e-11	9.6976e-10
hsa-miR-423-5p	203.236	392.946	1.93345	0.951175	7.17538e-11	1.09425e-09
hsa-miR-181c-3p	169.225	67.8418	0.400898	-1.31869	9.54081e-11	1.44403e-09
hsa-miR-99a-5p	3781.04	2341.78	0.619348	-0.691179	9.82693e-11	1.47624e-09
hsa-miR-4286	6986.97	4356.98	0.623586	-0.681339	1.05103e-10	1.5672e-09
hsa-miR-339-3p	101.293	30.5091	0.301196	-1.73122	1.58891e-10	2.33466e-09
hsa-miR-592	26.8669	90.9628	3.38569	1.75945	1.58793e-10	2.33466e-09
hsa-miR-483-3p	125.897	266.442	2.11634	1.08157	1.94299e-10	2.83423e-09
hsa-miR-4423-5p	67.7441	15.3364	0.226387	-2.14314	3.27732e-10	4.74622e-09
hsa-miR-181a-2-3p	650.526	363.795	0.559232	-0.838481	5.02782e-10	7.22929e-09
hsa-miR-1290	139.007	25.4673	0.183209	-2.44843	1.35492e-09	1.93437e-08
hsa-miR-1973	104.421	33.3877	0.319742	-1.64502	1.41718e-09	2.009e-08
hsa-miR-24-3p	11396.6	18388	1.61347	0.690163	1.55704e-09	2.19183e-08
hsa-miR-200c-3p	47.5113	7.13502	0.150175	-2.73528	1.73725e-09	2.42853e-08
hsa-miR-490-5p	188.135	388.164	2.06322	1.0449	1.82058e-09	2.52747e-08
hsa-miR-548v	44.7211	5.37605	0.120213	-3.05634	4.82948e-09	6.61343e-08
hsa-miR-502-5p	25.6103	81.5207	3.18312	1.67044	7.01071e-09	9.53551e-08
hsa-miR-6826-5p	38.3744	5.83356	0.152017	-2.7177	8.65842e-09	1.16976e-07
hsa-miR-224-3p	100.903	206.315	2.04469	1.03188	8.81456e-09	1.18291e-07
hsa-miR-425-3p	236.171	116.723	0.494231	-1.01674	9.05078e-09	1.20657e-07
hsa-miR-625-5p	157.055	68.1436	0.433884	-1.20462	1.20892e-08	1.60103e-07
hsa-miR-501-5p	204.867	56.7247	0.276885	-1.85264	1.35087e-08	1.77733e-07
hsa-miR-148a-3p	559.215	915.245	1.63666	0.710754	1.50104e-08	1.96207e-07
hsa-miR-7-5p	296.37	155.109	0.523364	-0.934114	1.51092e-08	1.96224e-07
hsa-miR-1287-3p	7.21279	39.9317	5.53624	2.46891	2.70495e-08	3.49043e-07
hsa-miR-1307-5p	92.0989	201.833	2.19148	1.13191	4.11085e-08	5.27079e-07
hsa-miR-138-5p	50.3657	11.7958	0.234203	-2.09417	4.35058e-08	5.54286e-07
hsa-miR-1260b	510.159	307.112	0.601992	-0.732183	7.85489e-08	9.94459e-07
hsa-miR-935	138.455	64.0321	0.462475	-1.11255	9.73792e-08	1.22515e-06
hsa-miR-330-3p	64.5294	19.714	0.305504	-1.71074	1.25616e-07	1.5609e-06
hsa-miR-374b-3p	6.08316	34.384	5.65232	2.49884	1.46178e-07	1.80526e-06
hsa-miR-6511a-3p	63.4507	18.1703	0.286368	-1.80406	1.51034e-07	1.85385e-06
hsa-miR-31-5p	171.391	306.431	1.78791	0.838273	1.52963e-07	1.86615e-06
hsa-miR-342-5p	48.3197	11.4206	0.236355	-2.08097	1.87056e-07	2.26834e-06
hsa-miR-454-3p	7830.85	4834.84	0.617409	-0.695702	1.89186e-07	2.28042e-06
hsa-miR-25-3p	117.254	223.391	1.90519	0.929932	2.24258e-07	2.68252e-06
hsa-miR-877-3p	61.6763	18.5411	0.30062	-1.73399	2.25209e-07	2.68252e-06
hsa-miR-1226-3p	336.295	195.451	0.581188	-0.782924	2.48794e-07	2.94601e-06
hsa-miR-99b-3p	534.589	323.792	0.605683	-0.723366	3.17718e-07	3.74015e-06
hsa-miR-302d-3p	433.171	810.853	1.8719	0.904506	4.79518e-07	5.61203e-06
hsa-miR-34a-3p	111.499	208.192	1.86722	0.90089	8.14226e-07	9.4742e-06
hsa-miR-193a-5p	37.1467	7.96126	0.21432	-2.22216	1.22527e-06	1.41374e-05
hsa-miR-2681-5p	7.05202	33.7532	4.78631	2.25891	1.22903e-06	1.41374e-05
hsa-miR-874-5p	45.5605	12.341	0.270871	-1.88432	1.60408e-06	1.83466e-05
hsa-miR-2392	0	11.9557	Inf	Induced in ET-1	1.70079e-06	1.93429e-05
hsa-miR-378c	90.2174	35.5923	0.394517	-1.34184	1.79164e-06	2.02617e-05
hsa-miR-501-3p	153.647	77.0867	0.501715	-0.995061	2.14751e-06	2.41505e-05
hsa-miR-7978	0.744822	15.6685	21.0365	4.39482	2.19925e-06	2.45949e-05
hsa-miR-296-5p	84.0242	34.6434	0.412302	-1.27823	2.67658e-06	2.97677e-05
hsa-miR-187-3p	181.262	84.1446	0.464215	-1.10714	2.9071e-06	3.21538e-05
hsa-miR-4770	1.60215	18.1746	11.3439	3.50384	3.93063e-06	4.32369e-05
hsa-miR-542-5p	154.22	79.8527	0.517785	-0.949574	3.99797e-06	4.37387e-05
hsa-miR-670-3p	0.546551	13.0865	23.9437	4.58158	6.92573e-06	7.53594e-05
hsa-miR-101-5p	20.1996	53.8121	2.66401	1.4136	6.98106e-06	7.55531e-05
hsa-miR-205-5p	34.2883	9.16376	0.267256	-1.90371	7.56483e-06	8.14331e-05
hsa-miR-4728-3p	29.2611	5.96006	0.203685	-2.29559	9.17495e-06	9.77205e-05
hsa-let-7d-5p	1368.79	2184.68	1.59607	0.674524	9.61468e-06	0.000101865
hsa-miR-629-5p	17.5777	51.9988	2.95822	1.56473	1.0841e-05	0.000114256
hsa-miR-32-3p	4.79179	25.2111	5.26131	2.39542	1.09779e-05	0.000115096
hsa-miR-362-3p	9.68435	34.6305	3.57592	1.83832	1.35695e-05	0.000140079
hsa-miR-335-5p	43.7852	94.1783	2.15092	1.10495	1.38384e-05	0.000142126
hsa-miR-499a-3p	312.4	535.536	1.71426	0.777588	1.68638e-05	0.000172319
hsa-miR-100-3p	0	9.41831	Inf	Induced in ET-1	1.91399e-05	0.000194589
hsa-miR-99a-3p	20.4224	54.1308	2.65057	1.4063	1.95888e-05	0.000198152
hsa-miR-4497	23.8592	4.12676	0.172963	-2.53146	2.36498e-05	0.000238036
hsa-miR-584-5p	33.9058	75.4014	2.22385	1.15306	2.53047e-05	0.000253425
hsa-miR-193b-3p	175.466	97.7027	0.556818	-0.844723	2.63499e-05	0.000262586
hsa-miR-204-5p	121.241	62.9167	0.51894	-0.94636	3.1914e-05	0.000316467
hsa-miR-1296-5p	38.3986	81.2731	2.11657	1.08173	3.63078e-05	0.000358272
hsa-miR-17-3p	56.8588	105.145	1.84923	0.886927	7.57986e-05	0.000744306
hsa-miR-1277-5p	3.07908	18.8775	6.1309	2.6161	8.30959e-05	0.000812001
hsa-miR-6872-3p	24.6679	59.0617	2.39427	1.25959	9.76707e-05	0.000949812
hsa-miR-619-5p	28.23	7.41925	0.262815	-1.92788	9.99046e-05	0.000966865
hsa-miR-129-5p	15.0087	42.5461	2.83477	1.50323	0.000102362	0.000985912
hsa-miR-30c-1-3p	12.4527	36.2237	2.90891	1.54048	0.000121306	0.0011628
hsa-miR-6511b-3p	42.694	15.9688	0.374029	-1.41878	0.000135625	0.00128779
hsa-miR-517-5p	1.20463	12.8351	10.6548	3.41343	0.000137957	0.00130379
hsa-miR-3679-5p	21.6886	5.08379	0.234399	-2.09296	0.00014275	0.00133654
hsa-miR-5096	24.4553	5.71245	0.233587	-2.09797	0.000164898	0.00153676
hsa-miR-1261	0	7.37725	Inf	Induced in ET-1	0.000181715	0.00168568
hsa-let-7e-5p	10065.5	16378.5	1.6272	0.702391	0.000221101	0.00203378
hsa-miR-3929	28.6027	8.5399	0.29857	-1.74386	0.000223297	0.00204317
hsa-miR-93-3p	169.275	103.709	0.612663	-0.706834	0.000237855	0.00216653
hsa-miR-4536-3p	11.1759	38.2557	3.42304	1.77528	0.000247361	0.00224296
hsa-miR-1322	0.273275	8.62439	31.5593	4.97999	0.000264632	0.00238881
hsa-miR-24-1-5p	69.15	121.732	1.7604	0.815907	0.00027099	0.00243528
hsa-let-7a-3p	18.8564	46.2174	2.45102	1.29338	0.000273659	0.00244834
hsa-miR-29b-3p	109.44	175.401	1.60271	0.680511	0.000286966	0.00255603
hsa-miR-106a-3p	0.782324	10.6719	13.6413	3.76991	0.000358275	0.00315675
hsa-miR-190a-3p	23.7865	51.6058	2.16955	1.11739	0.000359114	0.00315675
hsa-miR-5195-5p	88.0272	178.272	2.02519	1.01806	0.000362568	0.00316129
hsa-miR-6515-3p	9.32399	0.334251	0.0358485	-4.80194	0.000362771	0.00316129
hsa-miR-9-5p	3.89794	20.0084	5.13307	2.35982	0.000394821	0.00342575
hsa-miR-1273g-3p	18.4595	4.28988	0.232394	-2.10536	0.000409657	0.00353922
hsa-miR-652-5p	128.853	76.5167	0.593829	-0.751881	0.00048834	0.0041831
hsa-miR-339-5p	113.47	65.7985	0.579874	-0.786189	0.000669232	0.00566035
hsa-miR-4449	18.3128	3.92115	0.214121	-2.2235	0.000667534	0.00566035
hsa-miR-671-3p	27.3863	8.87737	0.324154	-1.62525	0.000672702	0.0056659
hsa-miR-505-5p	17.9414	1.79345	0.0999617	-3.32248	0.000677176	0.00567982
hsa-miR-4291	1.68791	13.5004	7.99829	2.99969	0.000682476	0.00570051
hsa-miR-33a-3p	93.0861	144.348	1.55069	0.632913	0.000701478	0.00581101
hsa-miR-4532	11.4336	1.12495	0.0983896	-3.34535	0.000700837	0.00581101
hsa-miR-1226-5p	20.2224	3.66816	0.181391	-2.46283	0.000722435	0.00596009
hsa-miR-3178	8.46666	0.457519	0.0540377	-4.20989	0.000784724	0.00644755
hsa-miR-4636	0	6.29431	Inf	Induced in ET-1	0.000895427	0.00732722
hsa-miR-221-5p	0.931358	13.0531	14.0151	3.80891	0.000952954	0.00776638
hsa-miR-940	62.7296	33.3598	0.531803	-0.911036	0.000961066	0.00780091
hsa-miR-5196-3p	4.49407	17.0496	3.7938	1.92365	0.00100395	0.00811628
hsa-miR-3137	0	10.624	Inf	Induced in ET-1	0.00106901	0.00860769
hsa-let-7c-5p	1105.14	1777.76	1.60862	0.685823	0.00112393	0.00901381
hsa-miR-1229-3p	18.7719	4.50086	0.239765	-2.06031	0.00122505	0.00978581
hsa-miR-4429	80.9515	21.4676	0.26519	-1.9149	0.00126738	0.0100839
hsa-miR-302c-3p	100.557	154.328	1.53473	0.617982	0.00133151	0.0105525
hsa-miR-1270	41.0042	17.9636	0.438092	-1.1907	0.00144403	0.0113993
hsa-miR-548q	19.7297	3.79358	0.192278	-2.37874	0.00150002	0.011795
hsa-miR-4791	25.958	8.87845	0.342031	-1.5478	0.00174557	0.0136725
hsa-miR-3651	7.78414	0.457519	0.0587758	-4.08863	0.00193119	0.0150678
hsa-miR-3188	8.87529	0.790695	0.0890895	-3.4886	0.00212645	0.0165272
hsa-miR-6516-3p	6.04566	0	0	Repressed in ET-1	0.00215925	0.0167176
hsa-miR-20a-3p	23.7339	49.0524	2.06676	1.04737	0.00219084	0.0168327
hsa-miR-31-3p	29.2099	54.4731	1.86488	0.899085	0.00218438	0.0168327
hsa-miR-8071	8.62875	27.6403	3.20327	1.67955	0.00238262	0.0181498
hsa-miR-4999-5p	0	5.25493	Inf	Induced in ET-1	0.00240736	0.0182181
hsa-miR-92b-5p	28.319	10.5476	0.372455	-1.42486	0.00289627	0.021836
hsa-miR-320c	21.3531	5.95791	0.279019	-1.84157	0.00292112	0.0219411
hsa-miR-106a-5p	278.109	1192.31	4.28722	2.10004	0.00301164	0.0225369
hsa-miR-378f	10.4292	1.33593	0.128095	-2.96471	0.00352204	0.0261619
hsa-miR-129-2-3p	111.593	71.2262	0.63827	-0.647762	0.00384178	0.028432
hsa-miR-1285-3p	39.7522	18.378	0.462314	-1.11305	0.00388552	0.0286504
hsa-miR-520g-5p	20.0597	5.62258	0.280292	-1.835	0.00403315	0.0296304
hsa-miR-7-1-3p	12.8492	30.2126	2.35132	1.23347	0.00449909	0.0329333
hsa-miR-296-3p	39.0544	18.5922	0.47606	-1.07078	0.00467163	0.0340724
hsa-miR-148b-5p	82.6058	47.57	0.575868	-0.796191	0.00472523	0.034339
hsa-miR-760	29.5598	11.7118	0.396206	-1.33568	0.00509975	0.036795
hsa-miR-188-3p	13.1463	29.7497	2.26297	1.17822	0.00526406	0.0377101
hsa-miR-196b-3p	1.3654	11.5902	8.48846	3.0855	0.00537337	0.0382212
hsa-miR-7111-3p	8.0822	0.667427	0.0825799	-3.59807	0.00537329	0.0382212
hsa-miR-1910-3p	7.89469	0.668502	0.0846774	-3.56188	0.00572575	0.0405843
hsa-miR-4784	5.04027	0	0	Repressed in ET-1	0.0057933	0.040919
hsa-miR-325	23.6749	44.4794	1.87876	0.909777	0.00585034	0.0411774
hsa-miR-1250-5p	1.21637	9.08298	7.4673	2.90059	0.00609682	0.0427627
hsa-miR-188-5p	71.4321	109.305	1.53019	0.613713	0.00628216	0.0439097
hsa-miR-6869-5p	8.82605	0.999529	0.113248	-3.14245	0.00633335	0.0441143
hsa-miR-215-5p	6.31991	0.457519	0.0723932	-3.788	0.00651854	0.0452477
hsa-miR-9-3p	0.235773	5.46269	23.1692	4.53414	0.00672318	0.0465078
hsa-miR-450a-2-3p	1.78771	9.54265	5.33792	2.41628	0.00742055	0.051156
hsa-miR-1468-5p	1.70097	8.50542	5.00033	2.32202	0.00791219	0.0543592
hsa-miR-10b-5p	2.80581	11.7904	4.20214	2.07112	0.00898297	0.0612974
hsa-miR-3193	25.5236	10.7542	0.421345	-1.24693	0.00928036	0.0631127
hsa-miR-2278	11.3723	2.45873	0.216204	-2.20954	0.00956565	0.0648339
hsa-miR-4506	4.92909	0	0	Repressed in ET-1	0.0099175	0.066769
hsa-miR-3195	8.28047	1.0006	0.120839	-3.04884	0.00998409	0.0669932
hsa-miR-223-3p	14.784	4.49871	0.304296	-1.71645	0.0108762	0.0727369
hsa-miR-376c-3p	11.8667	3.16493	0.266708	-1.90667	0.0114627	0.0761529
hsa-miR-4254	2.21002	9.42046	4.26261	2.09174	0.0120797	0.079929
hsa-miR-6740-3p	6.05774	0.333176	0.0550001	-4.18442	0.0121105	0.079929
hsa-miR-1248	9.23565	1.45812	0.15788	-2.6631	0.0124665	0.0820103
hsa-miR-7854-3p	7.56044	0.668502	0.088421	-3.49947	0.0127415	0.0832747
hsa-miR-514a-5p	0.273275	7.79335	28.5183	4.83382	0.0131516	0.0856768
hsa-miR-4419a	9.86859	2.00551	0.203221	-2.29888	0.0138514	0.0899445
hsa-miR-548al	4.22045	0	0	Repressed in ET-1	0.01411	0.0909841
hsa-miR-6747-3p	29.4023	51.9272	1.76609	0.820562	0.0141471	0.0909841
hsa-miR-18a-3p	0.384807	5.99561	15.5808	3.9617	0.0151249	0.0966553
