# Supplementary material for: RNA Expression Profiling of Human iPSC-Derived Cardiomyocytes in a Cardiac Hypertrophy Model
Source: PLoS One. 2014 Sep 25;9(9):e108051. doi: 10.1371/journal.pone.0108051 (PMC4177883; doi:10.1371/journal.pone.0108051)
Supplement: Table S5 — Differentially expressed predicted novel miRNAs. This is the list of the predicted miRNAs with significant differential expression between control-CMs and ET1-CMs. The miRNAs with “Repressed in ET-1” log2 fold change have zero normalized read counts in ET1-CMs. (XLSX) [file pone.0108051.s006.xlsx]

## Sheet: Sheet1
Table S5. Differentially expressed predicted novel miRNAs. This is the list of the predicted miRNAs with significant differential expression between control-CMs and ET1-CMs. The miRNAs with “Repressed in ET-1” log2 fold change have zero normalized read counts in ET1-CMs.
Predicted miRNA ID	Control-CM normalized counts	ET1-CM normalized counts	log2 fold change	False Discovery Rate (FDR)	Mature Sequence
chr11_33211	25.506	248.299	3.28	0.0067	caucugggggugccag
chr7_17773	55.094	4.28	-3.69	0.0092	cccccccucggacaccg
chr12_35115	4.826	44.369	3.2	0.0324	uggaauguaaagaaauaa
chr18_40755	2.308	48.127	4.38	0.0324	ugagaugaaagcacug
chr8_29156	14.088	110.493	2.97	0.0324	ccaccuggggguaccc
chr5_20784	178.926	2883.58	4.01	0.0389	uggaauguaaaagaagu
chr2_8812	50.473	287.307	2.51	0.0613	ggaggggguaaaaaaa
chr8_28233	4.616	39.632	3.1	0.0613	gaagcggugcucugauu
chr13_36841_s	2.237	24.004	3.42	0.0712	aggaugcauccugaauga
chr2_11782	0.538	12.844	4.58	0.093	uaguuuaucagaucug
chr3_14401	0.885	53.735	5.92	0.0949	gagacugagccacugu
chrX_28778	4489.82	892.977	-2.33	0.0949	aagucaugagcuacagg
chr17_39915	0.233	35.601	7.25	0.1024	uagacugaagccacucua
chr19_42211	4.925	31.178	2.66	0.1024	ucacgucccuguucgggcgcca
chr2_13422	217.97	1052.86	2.27	0.1024	uggggugcuguagcuu
chr13_36841_m	1.237	15.312	3.63	0.1111	uaccugguugcauccuga
chr4_18658	12.73	263.035	4.37	0.1111	ugaguaggaguugucau
chr5_21180	2.422	19.553	3.01	0.1111	uucuggaacauugggcucagu
chr9_19388	7.833	0	Repressed in ET-1	0.1111	caccuguugggacucga
chr1_4345	1.799	14.951	3.06	0.1156	ugagaugaagcucuguc
chr16_25512	6.281	0	Repressed in ET-1	0.1156	uguccacccucccccacuccaga
chr3_14288	20.247	183.979	3.18	0.1156	ucccacucugcacaca
chr13_36699	561.195	145.78	-1.94	0.145	ucuucucagaggggcaccccacugu
chr2_7281	6.071	0	Repressed in ET-1	0.1458	ugggccucgcgcugaucagcag
chr3_17424	3.126	26.539	3.09	0.1459	caauuuucggguuugggg
chr1_2645	20.309	3.034	-2.74	0.1535	ugaggccgagaaggcaaccgcga
chr1_4434	20.075	3.251	-2.63	0.1535	gaacaacccuauccucuuccaga
chr11_21008	5.782	0	Repressed in ET-1	0.1535	gcaggaagagacgcagcagcuugu
chr12_35167	65.589	252.773	1.95	0.1535	cugggugccccccucca
chr4_19744	18.324	3.055	-2.58	0.1539	gggaaacugagguggga
chr19_42032	49.352	207.342	2.07	0.1591	gaggugcuguaggcuu
chr22_43617	12498.8	3248.65	-1.94	0.1591	ucccacugcuucacuugacuagc
chr5_23024	2.008	26.473	3.72	0.1591	cugccaucuggugccagccuuu
chr13_35963	0.538	8.132	3.92	0.1711	uaugugccuaguggcugcugucu
