# Supplementary material for: RNA Expression Profiling of Human iPSC-Derived Cardiomyocytes in a Cardiac Hypertrophy Model
Source: PLoS One. 2014 Sep 25;9(9):e108051. doi: 10.1371/journal.pone.0108051 (PMC4177883; doi:10.1371/journal.pone.0108051)
Supplement: Table S6 — Computationally predicted up-regulated mRNA targets of down-regulated miRNAs. These miRNA-mRNA target pairs were detected using the TargetScan database. This list includes known human mature miRNAs that had reduced expression after ET-1 stimulation with their up-regulated mRNA targets. (XLSX) [file pone.0108051.s007.xlsx]

## Sheet: miRNA_down_mRNA_up
Table S6. Computationally predicted up-regulated mRNA targets of down-regulated miRNAs. These miRNA-mRNA target pairs were detected using the TargetScan database. This list includes known human mature miRNAs that had reduced expression after ET-1 stimulation with their up-regulated mRNA targets.
miRNA ID	miRNA Log2 Fold Change	miRNA FDR	Gene Name	Gene Log2 Fold Change	Gene FDR
hsa-miR-421	-2.97	6.46e-139	SORBS1	1.58983	1.11991e-05
			PICALM	1.58212	1.72351e-05
			PCGF5	1.82103	2.07838e-05
			INPP5F	1.50484	2.2338e-05
			ENAH	1.53252	3.76856e-05
			KLF6	1.56869	0.00010011
			SPRY1	1.5866	0.000123969
			DNAJA4	1.53678	0.000203264
			ADAM12	2.12076	0.000358954
hsa-miR-4284	-2.54	2.91e-110	TBC1D22B	2.45621	8.09439e-06
			NEFM	1.71905	1.94056e-05
			CLCN5	1.51023	2.2338e-05
			ENAH	1.53252	3.76856e-05
hsa-miR-342-3p	-2.03	2.52e-77	UBASH3B	5.09269	2.22768e-07
			SERPINE1	5.10388	4.49444e-07
			FOSL2	3.08494	5.10958e-06
			SORBS1	1.58983	1.11991e-05
			SGMS2	2.427	1.49098e-05
			FLNC	1.673	7.17099e-05
			KLF6	1.56869	0.00010011
			BHLHE41	2.17275	0.00022603
hsa-miR-191-5p	-1.93	7.88e-71	DUSP7	1.82216	9.1801e-06
			BDNF	1.76536	3.06469e-05
			PITPNM3	1.88717	0.00130732
hsa-miR-149-5p	-1.78	9.9e-57	TBC1D22B	2.45621	8.09439e-06
			MAFF	2.34619	9.1801e-06
			CTIF	1.52019	1.9072e-05
			CLCN5	1.51023	2.2338e-05
			ST6GAL2	1.50554	2.48775e-05
			SORT1	1.54752	2.77767e-05
			ATP1B4	1.73708	0.000416512
hsa-miR-708-5p	-2.43	1.65e-54	DUSP4	2.09751	3.99605e-06
			NANOS1	2.1232	5.10958e-06
			SORT1	1.54752	2.77767e-05
			MASP1	2.06577	0.000105324
			DSEL	1.69361	0.000158362
			DNAJA4	1.53678	0.000203264
			PITPNM3	1.88717	0.00130732
hsa-miR-484	-1.72	3.87e-54	LOC100130705	4.59003	3.71041e-06
			FOSL2	3.08494	5.10958e-06
			HK2	3.29955	1.43255e-05
			FHL1	1.85397	1.46545e-05
			PTPRE	2.75072	1.46952e-05
			LDLR	1.52849	6.26406e-05
			RHOBTB3	1.55001	0.000238989
hsa-miR-28-3p	-1.78	8.36e-46	FOS	2.17059	3.09088e-05
			EMP1	2.25643	0.000178798
			BHLHE41	2.17275	0.00022603
			ADAM12	2.12076	0.000358954
hsa-miR-1246	-2.34897	1.87e-44	ENPEP	2.8119	2.16413e-06
hsa-miR-197-3p	-1.67208	5.93e-41	DSEL	1.69361	0.000158362
			PITPNM3	1.88717	0.00130732
hsa-miR-100-5p	-1.41385	2.28e-39	LRRC8B	2.55345	3.78707e-06
hsa-miR-628-5p	-2.12	1.43e-38	JAG1	1.56776	1.46545e-05
			DCLK1	4.64164	1.60971e-05
			VASH2	1.9338	2.53855e-05
			AIF1L	1.6232	4.5769e-05
			TRIM9	2.61265	8.49607e-05
			SPATA5	2.12271	0.000109914
			DSEL	1.69361	0.000158362
hsa-miR-103a-3p	-1.34	4.14e-36	RDH10	2.61264	2.16413e-06
			IRS2	2.35762	2.74757e-06
			RGS4	3.64407	3.79604e-06
			AKAP12	2.48887	7.24996e-06
			NEDD9	2.10418	9.74052e-06
			UBE2J1	1.66566	1.15713e-05
			SGMS2	2.427	1.49098e-05
			DCLK1	4.64164	1.60971e-05
			NUAK1	1.99747	1.91251e-05
			PCGF5	1.82103	2.07838e-05
			CLCN5	1.51023	2.2338e-05
			FAM110C	1.57202	2.87846e-05
			BDNF	1.76536	3.06469e-05
			RCAN1	1.82991	3.561e-05
			LEPREL1	2.2484	5.74269e-05
			TRIM9	2.61265	8.49607e-05
			SPRY1	1.5866	0.000123969
			DSEL	1.69361	0.000158362
			SHC3	1.55328	0.000721538
hsa-miR-590-5p	-1.6	8.6e-36	SPRY4	2.16615	3.83856e-06
			KLF5	3.03833	5.10958e-06
			JPH1	1.50291	1.15713e-05
			JAG1	1.56776	1.46545e-05
			TGFB2	1.59842	1.49615e-05
			TNFRSF11B	2.39111	4.19341e-05
			AIF1L	1.6232	4.5769e-05
			EHD1	1.65013	6.0538e-05
			IL6R	1.60965	6.22895e-05
			KLF6	1.56869	0.00010011
			SPRY1	1.5866	0.000123969
			EGR3	2.4944	0.000159017
			THBD	1.52282	0.000824242
hsa-miR-3613-3p	-2.99005	1.27e-34	NAV3	3.35825	4.49444e-07
			RDH10	2.61264	2.16413e-06
			IRS2	2.35762	2.74757e-06
			SOX9	3.85525	3.55192e-06
			KLF5	3.03833	5.10958e-06
			SORBS1	1.58983	1.11991e-05
			UBE2J1	1.66566	1.15713e-05
			FAM43A	1.54458	1.19591e-05
			JAG1	1.56776	1.46545e-05
			SLC7A1	1.74899	1.58067e-05
			DCLK1	4.64164	1.60971e-05
			NUAK1	1.99747	1.91251e-05
			CD44	1.96227	2.19784e-05
			BCL6	1.83273	2.5233e-05
			VASH2	1.9338	2.53855e-05
			RND3	2.41408	2.55732e-05
			FAM65B	1.99544	3.17907e-05
			ENDOD1	1.61968	3.43809e-05
			ENAH	1.53252	3.76856e-05
			DGKD	1.62251	4.00266e-05
			TPM3	1.51664	4.80494e-05
			PIM1	1.76011	7.22561e-05
			WWC1	1.77769	8.62022e-05
			BHLHE40	2.15175	8.85692e-05
			KLF6	1.56869	0.00010011
			DSEL	1.69361	0.000158362
			EGR3	2.4944	0.000159017
hsa-miR-671-5p	-2.22173	1.01e-31	RGS4	3.64407	3.79604e-06
			DGKI	2.80571	1.56316e-05
			PICALM	1.58212	1.72351e-05
			SORT1	1.54752	2.77767e-05
hsa-miR-99b-5p	-1.21	2.75e-29	LRRC8B	2.55345	3.78707e-06
hsa-miR-125a-5p	-1.19	3.91e-29	UBASH3B	5.09269	2.22768e-07
			ENPEP	2.8119	2.16413e-06
			LRRC8B	2.55345	3.78707e-06
			C10orf54	2.12928	8.65017e-06
			DUSP7	1.82216	9.1801e-06
			NEDD9	2.10418	9.74052e-06
			DUSP6	3.02708	1.11991e-05
			UBE2J1	1.66566	1.15713e-05
			HK2	3.29955	1.43255e-05
			SLC7A1	1.74899	1.58067e-05
			SORT1	1.54752	2.77767e-05
			FAM65B	1.99544	3.17907e-05
			ADAMTS15	2.01133	3.32874e-05
			NIPAL4	2.21221	3.39127e-05
			IL6R	1.60965	6.22895e-05
			MASP1	2.06577	0.000105324
			ATP1B4	1.73708	0.000416512
hsa-miR-140-3p	-1.2581	8.07e-25	SPRY4	2.16615	3.83856e-06
			CD274	2.17852	5.10958e-06
			IFRD1	2.56584	6.51857e-06
			JAG1	1.56776	1.46545e-05
			SLC7A1	1.74899	1.58067e-05
			PCDH8	2.8249	1.91251e-05
			PCGF5	1.82103	2.07838e-05
			VASH2	1.9338	2.53855e-05
			BDNF	1.76536	3.06469e-05
			EGR3	2.4944	0.000159017
			EGLN3	2.08779	0.000398926
			PITPNM3	1.88717	0.00130732
hsa-miR-141-3p	-3.64152	1.22e-22	UBASH3B	5.09269	2.22768e-07
			IRS2	2.35762	2.74757e-06
			SYNPO2	2.10954	3.71041e-06
			SPRY4	2.16615	3.83856e-06
			DUSP7	1.82216	9.1801e-06
			EPHA2	2.02599	1.49615e-05
			TGFB2	1.59842	1.49615e-05
			CLCN5	1.51023	2.2338e-05
			VASH2	1.9338	2.53855e-05
			RFTN1	2.30541	2.92613e-05
			ENAH	1.53252	3.76856e-05
			BHLHE40	2.15175	8.85692e-05
			KLF6	1.56869	0.00010011
			STAT4	1.69472	0.000138729
			TM4SF1	2.18472	0.00323322
hsa-miR-320a	-1.28828	6.27e-23	ENPEP	2.8119	2.16413e-06
			SH3RF1	2.99185	8.65017e-06
			ANKRD13A	1.77452	1.11991e-05
			KITLG	1.85898	1.24651e-05
			PCGF5	1.82103	2.07838e-05
			CLCN5	1.51023	2.2338e-05
			ST6GAL2	1.50554	2.48775e-05
			ENAH	1.53252	3.76856e-05
			RAPH1	1.50298	4.42737e-05
			AIF1L	1.6232	4.5769e-05
			TPM3	1.51664	4.80494e-05
			IL6R	1.60965	6.22895e-05
			FLNC	1.673	7.17099e-05
			PDE10A	2.00544	7.65147e-05
			EGR3	2.4944	0.000159017
			RHOBTB3	1.55001	0.000238989
			SLC6A6	2.14316	0.00186763
hsa-miR-766-3p	-1.80276	3.29e-22	IRS2	2.35762	2.74757e-06
			NANOS1	2.1232	5.10958e-06
			NEDD9	2.10418	9.74052e-06
			ERRFI1	1.59265	1.56316e-05
			NIPAL4	2.21221	3.39127e-05
			TPM3	1.51664	4.80494e-05
			BHLHE41	2.17275	0.00022603
			PITPNM3	1.88717	0.00130732
hsa-miR-3620-3p	-2.29931	1.14e-21	SERPINE1	5.10388	4.49444e-07
			FOSL2	3.08494	5.10958e-06
			KCNK3	1.97268	7.5608e-06
			ANKRD13A	1.77452	1.11991e-05
			HK2	3.29955	1.43255e-05
			NUAK1	1.99747	1.91251e-05
			CD44	1.96227	2.19784e-05
			RAPH1	1.50298	4.42737e-05
			MICALCL	2.1742	0.000106685
			PITPNM3	1.88717	0.00130732
hsa-miR-182-5p	-1.69	3.03e-21	UBASH3B	5.09269	2.22768e-07
			LIMS1	2.45011	3.4607e-06
			FLT1	2.78101	3.78707e-06
			SPRY4	2.16615	3.83856e-06
			FOSL2	3.08494	5.10958e-06
			C10orf54	2.12928	8.65017e-06
			NR4A3	2.41093	9.1801e-06
			FAM43A	1.54458	1.19591e-05
			DDAH1	2.03049	1.40179e-05
			PTPRE	2.75072	1.46952e-05
			SHC4	2.31301	1.49098e-05
			HES1	1.66739	1.49098e-05
			SGMS2	2.427	1.49098e-05
			PCDH8	2.8249	1.91251e-05
			NUAK1	1.99747	1.91251e-05
			PCGF5	1.82103	2.07838e-05
			CLCN5	1.51023	2.2338e-05
			LIPG	2.73573	2.60207e-05
			SORT1	1.54752	2.77767e-05
			RFTN1	2.30541	2.92613e-05
			BDNF	1.76536	3.06469e-05
			TRIM37	2.15749	3.14881e-05
			ADAM19	1.74068	4.66299e-05
			HBEGF	2.18639	4.85344e-05
			PIK3AP1	2.02362	9.56794e-05
			EGR3	2.4944	0.000159017
			BHLHE41	2.17275	0.00022603
			SLC6A6	2.14316	0.00186763
hsa-miR-4454	-0.988999	5.97e-19	EGR3	2.4944	0.000159017
hsa-miR-2110	-2.07	1.32e-15	SERPINE1	5.10388	4.49444e-07
			FLT1	2.78101	3.78707e-06
			KCNK3	1.97268	7.5608e-06
hsa-miR-218-5p	-0.900678	6.88e-16	NAV3	3.35825	4.49444e-07
			DUSP5	2.39685	7.32523e-06
			SORBS1	1.58983	1.11991e-05
			SHC4	2.31301	1.49098e-05
			ERRFI1	1.59265	1.56316e-05
			DCLK1	4.64164	1.60971e-05
			CLCN5	1.51023	2.2338e-05
			VASH2	1.9338	2.53855e-05
			LIPG	2.73573	2.60207e-05
			FAM65B	1.99544	3.17907e-05
			ACTN1	1.62035	4.03707e-05
			AIF1L	1.6232	4.5769e-05
			TPM3	1.51664	4.80494e-05
			MURC	1.67141	5.0568e-05
			FLNC	1.673	7.17099e-05
			TRIM9	2.61265	8.49607e-05
			EGLN3	2.08779	0.000398926
			SHC3	1.55328	0.000721538
			SLC6A6	2.14316	0.00186763
hsa-miR-145-5p	-0.840068	8.22e-15	SERPINE1	5.10388	4.49444e-07
			NAV3	3.35825	4.49444e-07
			SOX9	3.85525	3.55192e-06
			LRRC8B	2.55345	3.78707e-06
			FLT1	2.78101	3.78707e-06
			KLF5	3.03833	5.10958e-06
			AKAP12	2.48887	7.24996e-06
			TBC1D22B	2.45621	8.09439e-06
			NEDD9	2.10418	9.74052e-06
			DUSP6	3.02708	1.11991e-05
			JPH1	1.50291	1.15713e-05
			TGFB2	1.59842	1.49615e-05
			SLC7A1	1.74899	1.58067e-05
			NUAK1	1.99747	1.91251e-05
			CYR61	3.28966	2.5233e-05
			TNFRSF11B	2.39111	4.19341e-05
			RAPH1	1.50298	4.42737e-05
			ADAM19	1.74068	4.66299e-05
			TPM3	1.51664	4.80494e-05
			COLQ	1.58627	0.000115781
			ATP1B4	1.73708	0.000416512
hsa-miR-301a-3p	-0.850647	8.28e-15	ITGA4	3.06515	3.83856e-06
			MAP3K9	1.85807	9.27405e-06
			FAM43A	1.54458	1.19591e-05
			HES1	1.66739	1.49098e-05
			TGFB2	1.59842	1.49615e-05
			CTIF	1.52019	1.9072e-05
			PCGF5	1.82103	2.07838e-05
			CLCN5	1.51023	2.2338e-05
			TRIM37	2.15749	3.14881e-05
			ENDOD1	1.61968	3.43809e-05
			ENAH	1.53252	3.76856e-05
			LDLR	1.52849	6.26406e-05
			BHLHE40	2.15175	8.85692e-05
			FAM46B	1.82417	0.00011148
			DSEL	1.69361	0.000158362
			EGR3	2.4944	0.000159017
			BHLHE41	2.17275	0.00022603
			SLC2A1	1.78289	0.000347455
			ADAM12	2.12076	0.000358954
			EGLN3	2.08779	0.000398926
			STC1	1.83961	0.000552125
			SHC3	1.55328	0.000721538
			SLC6A6	2.14316	0.00186763
hsa-miR-455-3p	-0.861528	5.56e-14	FLT1	2.78101	3.78707e-06
			SPRY1	1.5866	0.000123969
hsa-miR-877-5p	-2.01078	5.39e-13	NR4A3	2.41093	9.1801e-06
			WWC1	1.77769	8.62022e-05
			ATP1B4	1.73708	0.000416512
hsa-miR-16-5p	-0.777775	1.36e-12	MAP2K1	2.84933	2.16413e-06
			IRS2	2.35762	2.74757e-06
			LIMS1	2.45011	3.4607e-06
			SPRY4	2.16615	3.83856e-06
			AKAP12	2.48887	7.24996e-06
			C10orf54	2.12928	8.65017e-06
			MAP3K9	1.85807	9.27405e-06
			COL12A1	2.11445	9.96352e-06
			JPH1	1.50291	1.15713e-05
			UBE2J1	1.66566	1.15713e-05
			SLC7A1	1.74899	1.58067e-05
			DCLK1	4.64164	1.60971e-05
			CARD10	1.93256	1.83094e-05
			CTIF	1.52019	1.9072e-05
			NUAK1	1.99747	1.91251e-05
			PCGF5	1.82103	2.07838e-05
			CLCN5	1.51023	2.2338e-05
			SORT1	1.54752	2.77767e-05
			FAM110C	1.57202	2.87846e-05
			BDNF	1.76536	3.06469e-05
			TRIM37	2.15749	3.14881e-05
			FAM65B	1.99544	3.17907e-05
			ENAH	1.53252	3.76856e-05
			SHROOM3	1.53033	5.42545e-05
			LEPREL1	2.2484	5.74269e-05
			PIM1	1.76011	7.22561e-05
			WWC1	1.77769	8.62022e-05
			DSEL	1.69361	0.000158362
			BHLHE41	2.17275	0.00022603
			ATP1B4	1.73708	0.000416512
hsa-miR-532-5p	-1.15	3.31e-12	IRS2	2.35762	2.74757e-06
			DCLK1	4.64164	1.60971e-05
			NUAK1	1.99747	1.91251e-05
			PRSS23	1.66883	2.02639e-05
			PCDH20	1.745	3.26895e-05
hsa-miR-504-5p	-0.907818	7.35e-11	SLC7A1	1.74899	1.58067e-05
			SORT1	1.54752	2.77767e-05
			ATP1B4	1.73708	0.000416512
			STC1	1.83961	0.000552125
hsa-miR-486-5p	-1.37934	1.02e-10	TBC1D22B	2.45621	8.09439e-06
			PIM1	1.76011	7.22561e-05
hsa-miR-585-3p	-1.34907	3.78e-10	FJX1	2.20677	2.96647e-06
hsa-miR-130a-3p	-0.704452	3.78e-10	ITGA4	3.06515	3.83856e-06
			MAP3K9	1.85807	9.27405e-06
			FAM43A	1.54458	1.19591e-05
			HES1	1.66739	1.49098e-05
			TGFB2	1.59842	1.49615e-05
			CTIF	1.52019	1.9072e-05
			PCGF5	1.82103	2.07838e-05
			CLCN5	1.51023	2.2338e-05
			TRIM37	2.15749	3.14881e-05
			ENDOD1	1.61968	3.43809e-05
			ENAH	1.53252	3.76856e-05
			LDLR	1.52849	6.26406e-05
			BHLHE40	2.15175	8.85692e-05
			FAM46B	1.82417	0.00011148
			DSEL	1.69361	0.000158362
			EGR3	2.4944	0.000159017
			BHLHE41	2.17275	0.00022603
			SLC2A1	1.78289	0.000347455
			ADAM12	2.12076	0.000358954
			EGLN3	2.08779	0.000398926
			STC1	1.83961	0.000552125
			SHC3	1.55328	0.000721538
			SLC6A6	2.14316	0.00186763
hsa-miR-107	-0.713408	6.94e-10	RDH10	2.61264	2.16413e-06
			IRS2	2.35762	2.74757e-06
			RGS4	3.64407	3.79604e-06
			AKAP12	2.48887	7.24996e-06
			NEDD9	2.10418	9.74052e-06
			UBE2J1	1.66566	1.15713e-05
			SGMS2	2.427	1.49098e-05
			DCLK1	4.64164	1.60971e-05
			NUAK1	1.99747	1.91251e-05
			PCGF5	1.82103	2.07838e-05
			CLCN5	1.51023	2.2338e-05
			FAM110C	1.57202	2.87846e-05
			BDNF	1.76536	3.06469e-05
			RCAN1	1.82991	3.561e-05
			LEPREL1	2.2484	5.74269e-05
			TRIM9	2.61265	8.49607e-05
			SPRY1	1.5866	0.000123969
			DSEL	1.69361	0.000158362
			SHC3	1.55328	0.000721538
hsa-miR-3135b	-1.19351	9.7e-10	UBASH3B	5.09269	2.22768e-07
			LOC100130705	4.59003	3.71041e-06
			DGKI	2.80571	1.56316e-05
			PITPNM3	1.88717	0.00130732
hsa-miR-99a-5p	-0.693597	1.48e-09	LRRC8B	2.55345	3.78707e-06
hsa-miR-4286	-0.683771	1.57e-09	PHLDA1	2.97219	1.43255e-05
			EMP1	2.25643	0.000178798
hsa-miR-4423-5p	-2.14	4.75e-09	BDNF	1.76536	3.06469e-05
			IER3	1.97234	0.000121957
			ADAM12	2.12076	0.000358954
hsa-miR-1973	-1.64717	2.01e-08	SHC4	2.31301	1.49098e-05
hsa-miR-1290	-2.45112	1.93e-08	SYNPO2	2.10954	3.71041e-06
			COL12A1	2.11445	9.96352e-06
			PHLDA1	2.97219	1.43255e-05
			TGFB2	1.59842	1.49615e-05
			PICALM	1.58212	1.72351e-05
			PITPNM3	1.88717	0.00130732
hsa-miR-200c-3p	-2.73746	2.43e-08	RDH10	2.61264	2.16413e-06
			FLT1	2.78101	3.78707e-06
			NANOS1	2.1232	5.10958e-06
			ETV5	1.75455	6.99031e-06
			TBC1D22B	2.45621	8.09439e-06
			DUSP7	1.82216	9.1801e-06
			UBE2J1	1.66566	1.15713e-05
			TRIO	1.54341	1.41118e-05
			FHL1	1.85397	1.46545e-05
			ERRFI1	1.59265	1.56316e-05
			PCDH8	2.8249	1.91251e-05
			VASH2	1.9338	2.53855e-05
			RND3	2.41408	2.55732e-05
			SORT1	1.54752	2.77767e-05
			GEM	1.57571	3.30336e-05
			TNFRSF11B	2.39111	4.19341e-05
			DUSP1	2.66446	5.44883e-05
			ACE2	2.24387	0.000116449
			EGR3	2.4944	0.000159017
			EMP1	2.25643	0.000178798
			BHLHE41	2.17275	0.00022603
			KRT80	2.30172	0.000338158
			PITPNM3	1.88717	0.00130732
			SLC6A6	2.14316	0.00186763
hsa-miR-548v	-3.05819	6.61e-08	NANOS1	2.1232	5.10958e-06
			TBC1D22B	2.45621	8.09439e-06
			UBE2J1	1.66566	1.15713e-05
			DCLK1	4.64164	1.60971e-05
			FOS	2.17059	3.09088e-05
			TPM3	1.51664	4.80494e-05
			STC1	1.83961	0.000552125
hsa-miR-625-5p	-1.2	1.6e-07	DSEL	1.69361	0.000158362
hsa-miR-501-5p	-1.85	1.78e-07	PHLDA1	2.97219	1.43255e-05
			DGKI	2.80571	1.56316e-05
			ERRFI1	1.59265	1.56316e-05
			DCLK1	4.64164	1.60971e-05
			BCL6	1.83273	2.5233e-05
			IL6R	1.60965	6.22895e-05
			PIK3AP1	2.02362	9.56794e-05
			ATP1B4	1.73708	0.000416512
hsa-miR-7-5p	-0.93	1.96e-07	IRS2	2.35762	2.74757e-06
			LRRC8B	2.55345	3.78707e-06
			NR4A3	2.41093	9.1801e-06
			MAP3K9	1.85807	9.27405e-06
			EGFR	1.58908	2.07838e-05
			PCGF5	1.82103	2.07838e-05
			SORT1	1.54752	2.77767e-05
			EHD1	1.65013	6.0538e-05
			PIM1	1.76011	7.22561e-05
			EGR3	2.4944	0.000159017
hsa-miR-138-5p	-2.09	5.54e-07	LIMS1	2.45011	3.4607e-06
			SOX9	3.85525	3.55192e-06
			FOSL2	3.08494	5.10958e-06
			KCNK3	1.97268	7.5608e-06
			PTPRE	2.75072	1.46952e-05
			CTIF	1.52019	1.9072e-05
			SORT1	1.54752	2.77767e-05
			WWC1	1.77769	8.62022e-05
			SLC2A1	1.78289	0.000347455
			PITPNM3	1.88717	0.00130732
hsa-miR-1260b	-0.734572	9.94e-07	FLT1	2.78101	3.78707e-06
			DCLK1	4.64164	1.60971e-05
			SORT1	1.54752	2.77767e-05
			ENAH	1.53252	3.76856e-05
hsa-miR-935	-1.11	1.22878e-06	SPRY4	2.16615	3.83856e-06
			ETV5	1.75455	6.99031e-06
			EFHD1	1.88579	3.32874e-05
			TPM3	1.51664	4.80494e-05
			DSEL	1.69361	0.000158362
			ADAM12	2.12076	0.000358954
hsa-miR-330-3p	-1.71322	1.56e-06	MAP2K1	2.84933	2.16413e-06
			CLDN1	2.49041	7.84305e-06
			CTGF	3.34482	7.89438e-06
			JPH1	1.50291	1.15713e-05
			UBE2J1	1.66566	1.15713e-05
			HK2	3.29955	1.43255e-05
			SHC4	2.31301	1.49098e-05
			MYPN	1.52657	1.49098e-05
			TGFB2	1.59842	1.49615e-05
			DCLK1	4.64164	1.60971e-05
			PICALM	1.58212	1.72351e-05
			CTIF	1.52019	1.9072e-05
			CLCN5	1.51023	2.2338e-05
			SORT1	1.54752	2.77767e-05
			RCAN1	1.82991	3.561e-05
			ENAH	1.53252	3.76856e-05
			CD24	1.6689	4.16965e-05
			LOXL4	2.18876	4.45897e-05
			ADAM19	1.74068	4.66299e-05
			TPM3	1.51664	4.80494e-05
			IL6R	1.60965	6.22895e-05
			GADD45G	2.13904	6.71865e-05
			PRRX1	1.62665	0.000601796
hsa-miR-454-3p	-0.6982	2.28e-06	ITGA4	3.06515	3.83856e-06
			MAP3K9	1.85807	9.27405e-06
			FAM43A	1.54458	1.19591e-05
			HES1	1.66739	1.49098e-05
			TGFB2	1.59842	1.49615e-05
			CTIF	1.52019	1.9072e-05
			PCGF5	1.82103	2.07838e-05
			CLCN5	1.51023	2.2338e-05
			TRIM37	2.15749	3.14881e-05
			ENDOD1	1.61968	3.43809e-05
			ENAH	1.53252	3.76856e-05
			LDLR	1.52849	6.26406e-05
			BHLHE40	2.15175	8.85692e-05
			FAM46B	1.82417	0.00011148
			DSEL	1.69361	0.000158362
			EGR3	2.4944	0.000159017
			BHLHE41	2.17275	0.00022603
			SLC2A1	1.78289	0.000347455
			ADAM12	2.12076	0.000358954
			EGLN3	2.08779	0.000398926
			STC1	1.83961	0.000552125
			SHC3	1.55328	0.000721538
			SLC6A6	2.14316	0.00186763
hsa-miR-342-5p	-2.08311	2.27e-06	SYNPO2	2.10954	3.71041e-06
			XIRP1	1.55663	3.1842e-05
hsa-miR-1226-3p	-0.78	2.95e-06	ENAH	1.53252	3.76856e-05
			SHROOM3	1.53033	5.42545e-05
hsa-miR-193a-5p	-2.22442	1.41e-05	SLC7A1	1.74899	1.58067e-05
			NUAK1	1.99747	1.91251e-05
			MASP1	2.06577	0.000105324
hsa-miR-378c	-1.34389	2.03e-05	ENAH	1.53252	3.76856e-05
			SLC2A1	1.78289	0.000347455
hsa-miR-501-3p	-0.997245	2.42003e-05	FJX1	2.20677	2.96647e-06
			DCLK1	4.64164	1.60971e-05
			ACTN1	1.62035	4.03707e-05
			BHLHE41	2.17275	0.00022603
hsa-miR-296-5p	-1.28073	2.91e-05	UBE2J1	1.66566	1.15713e-05
			CTIF	1.52019	1.9072e-05
			PITPNM3	1.88717	0.00130732
hsa-miR-187-3p	-1.10937	3.22e-05	BCL6	1.83273	2.5233e-05
hsa-miR-205-5p	-1.9	8.14e-05	DUSP5	2.39685	7.32523e-06
			DUSP7	1.82216	9.1801e-06
			SORBS1	1.58983	1.11991e-05
			INHBA	1.79388	1.38554e-05
			ERRFI1	1.59265	1.56316e-05
			PICALM	1.58212	1.72351e-05
			PCDH20	1.745	3.26895e-05
			SHROOM3	1.53033	5.42545e-05
			WWC1	1.77769	8.62022e-05
			SPRY1	1.5866	0.000123969
hsa-miR-4728-3p	-2.29814	9.77e-05	NAV3	3.35825	4.49444e-07
			RDH10	2.61264	2.16413e-06
			IRS2	2.35762	2.74757e-06
			PTPRE	2.75072	1.46952e-05
			DCLK1	4.64164	1.60971e-05
			PCGF5	1.82103	2.07838e-05
			VASH2	1.9338	2.53855e-05
			TRIM9	2.61265	8.49607e-05
			KLF6	1.56869	0.00010011
hsa-miR-193b-3p	-0.84	0.000262586	DUSP7	1.82216	9.1801e-06
			ANKRD13A	1.77452	1.11991e-05
			TGFB2	1.59842	1.49615e-05
			PLAU	2.08221	1.56316e-05
			CTIF	1.52019	1.9072e-05
			LOXL4	2.18876	4.45897e-05
			PDE10A	2.00544	7.65147e-05
hsa-miR-204-5p	-0.948583	0.000316467	FJX1	2.20677	2.96647e-06
			ANKRD13A	1.77452	1.11991e-05
			UBE2J1	1.66566	1.15713e-05
			CLIP4	1.70733	1.41118e-05
			NUAK1	1.99747	1.91251e-05
			CLCN5	1.51023	2.2338e-05
			SORT1	1.54752	2.77767e-05
			BDNF	1.76536	3.06469e-05
			TPM3	1.51664	4.80494e-05
			LEPREL1	2.2484	5.74269e-05
			IL6R	1.60965	6.22895e-05
			RHOBTB3	1.55001	0.000238989
			ADAM12	2.12076	0.000358954
			PRRX1	1.62665	0.000601796
hsa-miR-5096	-2.1006	0.00153676	THBS1	3.07136	2.16413e-06
			TPM3	1.51664	4.80494e-05
			SHROOM3	1.53033	5.42545e-05
			DSEL	1.69361	0.000158362
			EGR3	2.4944	0.000159017
			EMP1	2.25643	0.000178798
			ATP1B4	1.73708	0.000416512
			SHC3	1.55328	0.000721538
			PITPNM3	1.88717	0.00130732
hsa-miR-3929	-1.74	0.00204317	C10orf54	2.12928	8.65017e-06
			CLCN5	1.51023	2.2338e-05
			EFHD1	1.88579	3.32874e-05
			TPM3	1.51664	4.80494e-05
			PIK3AP1	2.02362	9.56794e-05
hsa-miR-339-5p	-0.788409	0.00566035	FOSL2	3.08494	5.10958e-06
			FHL1	1.85397	1.46545e-05
			CTIF	1.52019	1.9072e-05
			BCL6	1.83273	2.5233e-05
hsa-miR-3178	-4.21329	0.00644755	EGR3	2.4944	0.000159017
hsa-miR-940	-0.913542	0.00780091	KCNK3	1.97268	7.5608e-06
			TAGLN	2.4785	1.35088e-05
			PTPRE	2.75072	1.46952e-05
			TPM3	1.51664	4.80494e-05
			BHLHE41	2.17275	0.00022603
			KRT80	2.30172	0.000338158
hsa-miR-1229-3p	-2.06258	0.00978581	FJX1	2.20677	2.96647e-06
			BHLHE40	2.15175	8.85692e-05
			BHLHE41	2.17275	0.00022603
hsa-miR-4429	-1.91	0.0100839	ENPEP	2.8119	2.16413e-06
			SH3RF1	2.99185	8.65017e-06
			ANKRD13A	1.77452	1.11991e-05
			KITLG	1.85898	1.24651e-05
			PCGF5	1.82103	2.07838e-05
			CLCN5	1.51023	2.2338e-05
			ST6GAL2	1.50554	2.48775e-05
			ENAH	1.53252	3.76856e-05
			RAPH1	1.50298	4.42737e-05
			AIF1L	1.6232	4.5769e-05
			TPM3	1.51664	4.80494e-05
			IL6R	1.60965	6.22895e-05
			FLNC	1.673	7.17099e-05
			PDE10A	2.00544	7.65147e-05
			EGR3	2.4944	0.000159017
			RHOBTB3	1.55001	0.000238989
			SLC6A6	2.14316	0.00186763
hsa-miR-1270	-1.19325	0.0113993	RDH10	2.61264	2.16413e-06
			SORBS1	1.58983	1.11991e-05
			KITLG	1.85898	1.24651e-05
			DDAH1	2.03049	1.40179e-05
			RAPH1	1.50298	4.42737e-05
			IL6R	1.60965	6.22895e-05
			WWC1	1.77769	8.62022e-05
			PIK3AP1	2.02362	9.56794e-05
hsa-miR-548q	-2.38032	0.011795	FLT1	2.78101	3.78707e-06
			ETV5	1.75455	6.99031e-06
			KCNK3	1.97268	7.5608e-06
			TMEM40	1.98625	1.11991e-05
			LOXL4	2.18876	4.45897e-05
			PITPNM3	1.88717	0.00130732
hsa-miR-4791	-1.55045	0.0136725	DCLK1	4.64164	1.60971e-05
hsa-miR-3188	-3.49115	0.0165272	DUSP4	2.09751	3.99605e-06
			FOSL2	3.08494	5.10958e-06
			NANOS1	2.1232	5.10958e-06
			AKAP12	2.48887	7.24996e-06
			DUSP7	1.82216	9.1801e-06
			HK2	3.29955	1.43255e-05
			KLF6	1.56869	0.00010011
hsa-miR-320c	-1.84364	0.0219411	ENPEP	2.8119	2.16413e-06
			SH3RF1	2.99185	8.65017e-06
			ANKRD13A	1.77452	1.11991e-05
			KITLG	1.85898	1.24651e-05
			PCGF5	1.82103	2.07838e-05
			CLCN5	1.51023	2.2338e-05
			ST6GAL2	1.50554	2.48775e-05
			ENAH	1.53252	3.76856e-05
			RAPH1	1.50298	4.42737e-05
			AIF1L	1.6232	4.5769e-05
			TPM3	1.51664	4.80494e-05
			IL6R	1.60965	6.22895e-05
			FLNC	1.673	7.17099e-05
			PDE10A	2.00544	7.65147e-05
			EGR3	2.4944	0.000159017
			RHOBTB3	1.55001	0.000238989
			SLC6A6	2.14316	0.00186763
hsa-miR-378f	-2.96	0.0261619	ENAH	1.53252	3.76856e-05
			SLC2A1	1.78289	0.000347455
hsa-miR-1285-3p	-1.11	0.0286504	NUAK1	1.99747	1.91251e-05
			TRIM9	2.61265	8.49607e-05
			WWC1	1.77769	8.62022e-05
			EGR3	2.4944	0.000159017
hsa-miR-760	-1.33752	0.036795	MAP2K1	2.84933	2.16413e-06
			LOC100130705	4.59003	3.71041e-06
			SYNPO2	2.10954	3.71041e-06
			COL12A1	2.11445	9.96352e-06
			SLC7A1	1.74899	1.58067e-05
			CLCN5	1.51023	2.2338e-05
			LEPREL1	2.2484	5.74269e-05
			TRIM9	2.61265	8.49607e-05
			ADAM12	2.12076	0.000358954
hsa-miR-2278	-2.21144	0.0648339	LOC100130705	4.59003	3.71041e-06
			FLT1	2.78101	3.78707e-06
			C10orf54	2.12928	8.65017e-06
			FHL1	1.85397	1.46545e-05
			EPHA2	2.02599	1.49615e-05
			TGFB2	1.59842	1.49615e-05
			CARD10	1.93256	1.83094e-05
			GEM	1.57571	3.30336e-05
			ENDOD1	1.61968	3.43809e-05
			TPM3	1.51664	4.80494e-05
			WWC1	1.77769	8.62022e-05
			PRRX1	1.62665	0.000601796
			PITPNM3	1.88717	0.00130732
hsa-miR-223-3p	-1.719	0.0727369	SORBS1	1.58983	1.11991e-05
			DSEL	1.69361	0.000158362
hsa-miR-376c-3p	-1.9096	0.0761529	TGFB2	1.59842	1.49615e-05
			HBEGF	2.18639	4.85344e-05
			BHLHE41	2.17275	0.00022603
			SLC6A6	2.14316	0.00186763
hsa-miR-1248	-2.66	0.0820103	NAV3	3.35825	4.49444e-07
			KLF5	3.03833	5.10958e-06
			GADD45A	1.68936	1.27079e-05
			SGMS2	2.427	1.49098e-05
			PICALM	1.58212	1.72351e-05
			CLCN5	1.51023	2.2338e-05
			ADAMTS15	2.01133	3.32874e-05
			ENAH	1.53252	3.76856e-05
			TPM3	1.51664	4.80494e-05
			HBEGF	2.18639	4.85344e-05
			RHOBTB3	1.55001	0.000238989
			KRT80	2.30172	0.000338158
			PRRX1	1.62665	0.000601796
			TM4SF1	2.18472	0.00323322
hsa-miR-4419a	-2.30234	0.0899445	SERPINE1	5.10388	4.49444e-07
			SPRY4	2.16615	3.83856e-06
			AXL	1.72514	1.33101e-05
			LOXL4	2.18876	4.45897e-05
			AIF1L	1.6232	4.5769e-05
			TPM3	1.51664	4.80494e-05
