# Supplementary material for: RNA Expression Profiling of Human iPSC-Derived Cardiomyocytes in a Cardiac Hypertrophy Model
Source: PLoS One. 2014 Sep 25;9(9):e108051. doi: 10.1371/journal.pone.0108051 (PMC4177883; doi:10.1371/journal.pone.0108051)
Supplement: Table S7 — Computationally predicted down-regulated targets of up-regulated miRNAs. This is a list of predicted miRNA-mRNA target pairs as detected by the TargetScan database. Up-regulated miRNAs with down-regulated predicted targets are included in this list. (XLSX) [file pone.0108051.s008.xlsx]

## Sheet: miRNA_up_mRNA_down
Table S7. Computationally predicted down-regulated targets of up-regulated miRNAs. This is a list of predicted miRNA-mRNA target pairs as detected by the TargetScan database. Up-regulated miRNAs with down-regulated predicted targets are included in this list.
miRNA ID	miRNA Log2 Fold Change	miRNA FDR	Gene Name	Gene Log2 Fold Change	Gene FDR
hsa-miR-499a-5p	4.42602	2.39e-142	REPS2	-1.59169	8.70248e-06
			FAM117B	-2.58005	1.41118e-05
			ZNF704	-1.67843	2.0025e-05
			TP53INP1	-1.60208	4.49433e-05
			MBNL3	-1.56371	0.000139999
			OPRK1	-1.59238	0.00283496
hsa-miR-106b-5p	2.93073	6.84e-136	DRD1	-3.40838	3.78707e-06
			RRM2	-2.93739	5.10958e-06
			MARCH8	-1.81496	7.84305e-06
			SYTL4	-1.6672	8.09439e-06
			REPS2	-1.59169	8.70248e-06
			PLSCR4	-2.94936	1.10055e-05
			GUCY1A3	-1.64034	1.36032e-05
			FAM117B	-2.58005	1.41118e-05
			CDCA7	-1.88296	1.60971e-05
			CROT	-1.55	1.64902e-05
			GPR137C	-1.72582	1.67211e-05
			PLEKHG1	-2.05469	1.6861e-05
			ZNF704	-1.67843	2.0025e-05
			ZNF618	-1.61932	2.81801e-05
			BCL2L11	-1.88159	2.86862e-05
			ATAD2	-1.5881	3.09088e-05
			MCM3	-1.68024	3.32874e-05
			ELAVL2	-2.17754	3.97902e-05
			BMP2	-1.54626	4.16965e-05
			TP53INP1	-1.60208	4.49433e-05
			YPEL1	-2.19015	5.9376e-05
			ZNF367	-1.5552	6.43676e-05
			CCNG2	-1.74567	0.000110167
			ENPP5	-1.85263	0.000129988
			MBNL3	-1.56371	0.000139999
			DPYSL2	-2.01928	0.000188587
			MFAP3L	-1.51714	0.000201093
			RPS6KA5	-1.9477	0.000264734
			RBL1	-1.57984	0.000280706
			SLC16A9	-1.66404	0.000532011
hsa-miR-101-3p	2.16941	2.84e-81	UHRF1	-2.78617	5.10958e-06
			GLCCI1	-1.69523	8.06743e-06
			PLEKHG1	-2.05469	1.6861e-05
			ROBO2	-1.65467	1.76306e-05
			ZNF704	-1.67843	2.0025e-05
			TGFBR3	-2.35706	2.2338e-05
			EZH2	-1.50463	2.52107e-05
			PRDM16	-1.50533	2.5233e-05
			ZNF618	-1.61932	2.81801e-05
			BCL2L11	-1.88159	2.86862e-05
			KCTD12	-1.55867	3.46014e-05
			KIAA1217	-1.77749	3.84716e-05
			TP53INP1	-1.60208	4.49433e-05
			PTCH1	-1.61251	6.15059e-05
			CCNG2	-1.74567	0.000110167
			KIF11	-1.50993	0.00043159
			TRERF1	-1.65169	0.000490497
			CACNB2	-1.78923	0.000715899
hsa-miR-30b-5p	2.09758	1.52e-80	EML1	-2.20815	3.55192e-06
			SPHKAP	-2.11412	7.24996e-06
			SEMA6D	-2.34886	7.84305e-06
			MARCH8	-1.81496	7.84305e-06
			GLCCI1	-1.69523	8.06743e-06
			CACNA1D	-1.91682	8.70248e-06
			ZNF521	-1.74227	1.24651e-05
			ADAMTS6	-2.27632	1.41118e-05
			TMOD2	-1.72957	1.41118e-05
			CDC7	-1.91656	1.43255e-05
			CCNE2	-2.59711	1.49615e-05
			CDCA7	-1.88296	1.60971e-05
			NFIA	-1.69639	1.96646e-05
			ZNF704	-1.67843	2.0025e-05
			FAM133A	-1.99262	2.06009e-05
			PLXNC1	-1.98893	2.36971e-05
			TOX	-1.82555	2.65101e-05
			BCL2L11	-1.88159	2.86862e-05
			NAGPA	-1.59185	3.40018e-05
			CYB561	-1.52404	3.84044e-05
			TP53INP1	-1.60208	4.49433e-05
			CAT	-1.62659	5.40398e-05
			SNX10	-1.59345	6.07087e-05
			SLC16A14	-1.89751	9.4576e-05
			ADAM22	-1.65048	9.96875e-05
			SCN3A	-1.61059	0.000119838
			MBNL3	-1.56371	0.000139999
			PROM1	-1.88384	0.000172241
			PPFIA2	-1.67719	0.000179147
			DPYSL2	-2.01928	0.000188587
			MFAP3L	-1.51714	0.000201093
			TRERF1	-1.65169	0.000490497
			CACNB2	-1.78923	0.000715899
			KIAA1211	-1.58269	0.00117205
hsa-miR-660-5p	2.08947	8.06e-69	ABAT	-2.55608	6.99714e-06
			SEMA6D	-2.34886	7.84305e-06
			TOX	-1.82555	2.65101e-05
			SOX5	-1.55037	0.000147876
hsa-miR-503-5p	2.21201	1.77e-64	SEMA6D	-2.34886	7.84305e-06
			FOXP2	-1.96635	6.02836e-05
			ZNF367	-1.5552	6.43676e-05
			SOX5	-1.55037	0.000147876
hsa-miR-340-5p	3.21782	2.85e-63	DRD1	-3.40838	3.78707e-06
			ABAT	-2.55608	6.99714e-06
			PLSCR4	-2.94936	1.10055e-05
			DSCC1	-1.84921	1.41118e-05
			FAM117B	-2.58005	1.41118e-05
			PSIP1	-1.83163	1.45976e-05
			NFIA	-1.69639	1.96646e-05
			SEMA4D	-1.61704	2.2338e-05
			TGFBR3	-2.35706	2.2338e-05
			PBX1	-1.50752	2.3734e-05
			PRDM16	-1.50533	2.5233e-05
			WDR76	-2.54611	2.81801e-05
			ZNF618	-1.61932	2.81801e-05
			ELAVL2	-2.17754	3.97902e-05
			RTN4RL1	-1.68524	4.35561e-05
			PTCH1	-1.61251	6.15059e-05
			SCN7A	-2.39716	6.8567e-05
			CCNG2	-1.74567	0.000110167
			MBNL3	-1.56371	0.000139999
			CALN1	-2.33825	0.000149962
			PDK4	-1.83476	0.000200751
			MFAP3L	-1.51714	0.000201093
			RPS6KA5	-1.9477	0.000264734
			TRERF1	-1.65169	0.000490497
			SLC16A9	-1.66404	0.000532011
hsa-miR-18b-5p	2.32628	8.4e-59	ROBO2	-1.65467	1.76306e-05
			ZNF704	-1.67843	2.0025e-05
			ZNF618	-1.61932	2.81801e-05
			ZNF367	-1.5552	6.43676e-05
hsa-miR-27b-3p	1.73	2.37e-58	EML1	-2.20815	3.55192e-06
			SEMA6D	-2.34886	7.84305e-06
			REPS2	-1.59169	8.70248e-06
			RASSF5	-1.55141	1.02452e-05
			ADAMTS6	-2.27632	1.41118e-05
			NAP1L2	-1.82275	1.49098e-05
			PPAP2B	-2.3564	1.59553e-05
			ZFP36L1	-1.62188	1.8754e-05
			NFIA	-1.69639	1.96646e-05
			ZNF704	-1.67843	2.0025e-05
			TGFBR3	-2.35706	2.2338e-05
			SFRP1	-1.6381	2.39583e-05
			PRDM16	-1.50533	2.5233e-05
			TOX	-1.82555	2.65101e-05
			CYP39A1	-2.02039	4.27634e-05
			GJA5	-1.82012	5.11402e-05
			FOXP2	-1.96635	6.02836e-05
			PTCH1	-1.61251	6.15059e-05
			PAK6	-1.72649	7.0604e-05
			PPFIA2	-1.67719	0.000179147
			PDK4	-1.83476	0.000200751
			RPS6KA5	-1.9477	0.000264734
			TRERF1	-1.65169	0.000490497
			CACNB2	-1.78923	0.000715899
			CCNA2	-1.54755	0.000785669
hsa-miR-208a-3p	3.62	8.92e-57	FOXP2	-1.96635	6.02836e-05
			SCN2B	-1.50807	0.000111047
			SOX5	-1.55037	0.000147876
hsa-miR-363-3p	2.4314	1.33e-43	SEMA6D	-2.34886	7.84305e-06
			ZNF521	-1.74227	1.24651e-05
			FAM117B	-2.58005	1.41118e-05
			CCNE2	-2.59711	1.49615e-05
			PPAP2B	-2.3564	1.59553e-05
			GPR137C	-1.72582	1.67211e-05
			ROBO2	-1.65467	1.76306e-05
			NFIA	-1.69639	1.96646e-05
			PRDM16	-1.50533	2.5233e-05
			BCL2L11	-1.88159	2.86862e-05
			FOXP2	-1.96635	6.02836e-05
			MBNL3	-1.56371	0.000139999
			CALN1	-2.33825	0.000149962
			IMPA2	-1.63261	0.000190674
			KIAA1211	-1.58269	0.00117205
hsa-miR-15a-5p	2.18968	6.64e-42	DRD1	-3.40838	3.78707e-06
			SEMA6D	-2.34886	7.84305e-06
			RASSF5	-1.55141	1.02452e-05
			PLSCR4	-2.94936	1.10055e-05
			G0S2	-1.61932	1.41118e-05
			PPAP2B	-2.3564	1.59553e-05
			TGFBR3	-2.35706	2.2338e-05
			FOXP2	-1.96635	6.02836e-05
			PTCH1	-1.61251	6.15059e-05
			ZNF367	-1.5552	6.43676e-05
			SCN3A	-1.61059	0.000119838
			SOX5	-1.55037	0.000147876
			PPFIA2	-1.67719	0.000179147
			PDK4	-1.83476	0.000200751
hsa-miR-18a-5p	1.45726	5.21e-41	ROBO2	-1.65467	1.76306e-05
			ZNF704	-1.67843	2.0025e-05
			ZNF618	-1.61932	2.81801e-05
			ZNF367	-1.5552	6.43676e-05
hsa-let-7g-5p	1.7426	2.39e-40	UHRF1	-2.78617	5.10958e-06
			RRM2	-2.93739	5.10958e-06
			CACNA1D	-1.91682	8.70248e-06
			TMOD2	-1.72957	1.41118e-05
			FAS	-1.53438	1.49098e-05
			EEF2K	-1.83062	1.60999e-05
			B3GNT1	-1.52427	2.15275e-05
			TGFBR3	-2.35706	2.2338e-05
			PLXNC1	-1.98893	2.36971e-05
			PBX1	-1.50752	2.3734e-05
			EZH2	-1.50463	2.52107e-05
			FOXP2	-1.96635	6.02836e-05
			SLC16A14	-1.89751	9.4576e-05
			PIK3IP1	-1.69481	0.000101231
			CALN1	-2.33825	0.000149962
			MFAP3L	-1.51714	0.000201093
			SLC16A9	-1.66404	0.000532011
hsa-miR-34a-5p	1.37777	1.41e-37	MARCH8	-1.81496	7.84305e-06
			FAM117B	-2.58005	1.41118e-05
			TMOD2	-1.72957	1.41118e-05
			CCNE2	-2.59711	1.49615e-05
			EEF2K	-1.83062	1.60999e-05
			TOX	-1.82555	2.65101e-05
			KIAA1217	-1.77749	3.84716e-05
			RTN4RL1	-1.68524	4.35561e-05
			FOXP2	-1.96635	6.02836e-05
			ADAM22	-1.65048	9.96875e-05
			SCN2B	-1.50807	0.000111047
			FNDC5	-1.53876	0.000125606
			CALN1	-2.33825	0.000149962
hsa-miR-27a-3p	1.42096	4.58e-37	EML1	-2.20815	3.55192e-06
			SEMA6D	-2.34886	7.84305e-06
			REPS2	-1.59169	8.70248e-06
			RASSF5	-1.55141	1.02452e-05
			ADAMTS6	-2.27632	1.41118e-05
			NAP1L2	-1.82275	1.49098e-05
			PPAP2B	-2.3564	1.59553e-05
			ZFP36L1	-1.62188	1.8754e-05
			NFIA	-1.69639	1.96646e-05
			ZNF704	-1.67843	2.0025e-05
			TGFBR3	-2.35706	2.2338e-05
			SFRP1	-1.6381	2.39583e-05
			PRDM16	-1.50533	2.5233e-05
			TOX	-1.82555	2.65101e-05
			CYP39A1	-2.02039	4.27634e-05
			GJA5	-1.82012	5.11402e-05
			FOXP2	-1.96635	6.02836e-05
			PTCH1	-1.61251	6.15059e-05
			PAK6	-1.72649	7.0604e-05
			PPFIA2	-1.67719	0.000179147
			PDK4	-1.83476	0.000200751
			RPS6KA5	-1.9477	0.000264734
			TRERF1	-1.65169	0.000490497
			CACNB2	-1.78923	0.000715899
			CCNA2	-1.54755	0.000785669
hsa-miR-542-3p	1.81218	6.68e-33	CACNA1D	-1.91682	8.70248e-06
			FAM161A	-1.89363	1.24651e-05
			ZNF618	-1.61932	2.81801e-05
			ELAVL2	-2.17754	3.97902e-05
			CCNG2	-1.74567	0.000110167
			NXPH2	-1.6034	0.000221949
hsa-miR-338-3p	2.44176	1.85e-32	ADAMTS6	-2.27632	1.41118e-05
			NFIA	-1.69639	1.96646e-05
			RRM1	-1.50506	2.72806e-05
hsa-miR-29a-3p	2.54	8.1e-32	DRD1	-3.40838	3.78707e-06
			MRE11A	-1.74903	7.89438e-06
			REPS2	-1.59169	8.70248e-06
			TTYH2	-1.71126	1.15034e-05
			ADAMTS6	-2.27632	1.41118e-05
			CDC7	-1.91656	1.43255e-05
			ZFP36L1	-1.62188	1.8754e-05
			NFIA	-1.69639	1.96646e-05
			ZNF704	-1.67843	2.0025e-05
			TTC30B	-2.22024	2.0882e-05
			GSTA4	-1.55993	2.19784e-05
			DNMT3B	-1.6718	2.20249e-05
			TP53INP1	-1.60208	4.49433e-05
			SCN7A	-2.39716	6.8567e-05
			SLC16A14	-1.89751	9.4576e-05
			FNDC5	-1.53876	0.000125606
			DPYSL2	-2.01928	0.000188587
			XKR4	-1.6682	0.000195104
			PDK4	-1.83476	0.000200751
			MFAP2	-1.55116	0.000215136
			MAP2K6	-1.64244	0.00183063
hsa-miR-1-2	2.17258	2.61e-31	SLC44A1	-1.80389	5.44258e-06
			SEMA6D	-2.34886	7.84305e-06
			GLCCI1	-1.69523	8.06743e-06
			EEF2K	-1.83062	1.60999e-05
			CORIN	-1.53851	1.63467e-05
			GPR137C	-1.72582	1.67211e-05
			ZFP36L1	-1.62188	1.8754e-05
			TGFBR3	-2.35706	2.2338e-05
			SFRP1	-1.6381	2.39583e-05
			PRDM16	-1.50533	2.5233e-05
			METTL7A	-2.85271	8.84504e-05
			CALN1	-2.33825	0.000149962
			ZC3HAV1	-1.65778	0.0001624
hsa-miR-30c-5p	1.25073	1.35e-31	EML1	-2.20815	3.55192e-06
			SPHKAP	-2.11412	7.24996e-06
			SEMA6D	-2.34886	7.84305e-06
			MARCH8	-1.81496	7.84305e-06
			GLCCI1	-1.69523	8.06743e-06
			CACNA1D	-1.91682	8.70248e-06
			ZNF521	-1.74227	1.24651e-05
			ADAMTS6	-2.27632	1.41118e-05
			TMOD2	-1.72957	1.41118e-05
			CDC7	-1.91656	1.43255e-05
			CCNE2	-2.59711	1.49615e-05
			CDCA7	-1.88296	1.60971e-05
			NFIA	-1.69639	1.96646e-05
			ZNF704	-1.67843	2.0025e-05
			FAM133A	-1.99262	2.06009e-05
			PLXNC1	-1.98893	2.36971e-05
			TOX	-1.82555	2.65101e-05
			BCL2L11	-1.88159	2.86862e-05
			NAGPA	-1.59185	3.40018e-05
			CYB561	-1.52404	3.84044e-05
			TP53INP1	-1.60208	4.49433e-05
			CAT	-1.62659	5.40398e-05
			SNX10	-1.59345	6.07087e-05
			SLC16A14	-1.89751	9.4576e-05
			ADAM22	-1.65048	9.96875e-05
			SCN3A	-1.61059	0.000119838
			MBNL3	-1.56371	0.000139999
			PROM1	-1.88384	0.000172241
			PPFIA2	-1.67719	0.000179147
			DPYSL2	-2.01928	0.000188587
			MFAP3L	-1.51714	0.000201093
			TRERF1	-1.65169	0.000490497
			CACNB2	-1.78923	0.000715899
			KIAA1211	-1.58269	0.00117205
hsa-miR-208b-3p	3.03008	1.55e-29	FOXP2	-1.96635	6.02836e-05
			SCN2B	-1.50807	0.000111047
			SOX5	-1.55037	0.000147876
hsa-miR-374a-5p	2.81057	3.58e-29	ABAT	-2.55608	6.99714e-06
			REPS2	-1.59169	8.70248e-06
			PPAP2B	-2.3564	1.59553e-05
			NFIA	-1.69639	1.96646e-05
			ZNF704	-1.67843	2.0025e-05
			ABCA8	-1.69209	2.69237e-05
			PRIMA1	-2.20641	2.76775e-05
			ATAD2	-1.5881	3.09088e-05
			ENOSF1	-1.63189	3.2426e-05
			BMP2	-1.54626	4.16965e-05
			RTN4RL1	-1.68524	4.35561e-05
			KIF20A	-2.16854	5.0568e-05
			SLC16A14	-1.89751	9.4576e-05
			SCN2B	-1.50807	0.000111047
			MFAP3L	-1.51714	0.000201093
			NME5	-1.79564	0.000447167
			TRERF1	-1.65169	0.000490497
			MAP2K6	-1.64244	0.00183063
hsa-miR-28-5p	1.71844	6.94e-29	KIAA1211	-1.58269	0.00117205
hsa-miR-181a-5p	1.63035	1.86e-28	EML1	-2.20815	3.55192e-06
			GLCCI1	-1.69523	8.06743e-06
			PPAP2B	-2.3564	1.59553e-05
			GPR137C	-1.72582	1.67211e-05
			ROBO2	-1.65467	1.76306e-05
			ZFP36L1	-1.62188	1.8754e-05
			ZNF704	-1.67843	2.0025e-05
			TGFBR3	-2.35706	2.2338e-05
			PBX1	-1.50752	2.3734e-05
			TOX	-1.82555	2.65101e-05
			PRIMA1	-2.20641	2.76775e-05
			ZNF618	-1.61932	2.81801e-05
			BCL2L11	-1.88159	2.86862e-05
			AKAP7	-1.53382	3.15163e-05
			ELAVL2	-2.17754	3.97902e-05
			SAMHD1	-1.7859	6.04825e-05
			ZNF33B	-1.81192	0.000105324
			SOX5	-1.55037	0.000147876
			DPYSL2	-2.01928	0.000188587
			MFAP3L	-1.51714	0.000201093
			HEY2	-1.65278	0.000203264
			TRERF1	-1.65169	0.000490497
			SLC6A2	-1.58529	0.00122406
hsa-miR-19a-3p	1.21034	1.57e-28	KIAA0101	-2.41334	6.99714e-06
			SEMA6D	-2.34886	7.84305e-06
			ZNF521	-1.74227	1.24651e-05
			ROBO2	-1.65467	1.76306e-05
			NFIA	-1.69639	1.96646e-05
			ZNF704	-1.67843	2.0025e-05
			PLXNC1	-1.98893	2.36971e-05
			BCL2L11	-1.88159	2.86862e-05
			AKAP7	-1.53382	3.15163e-05
			KIAA1217	-1.77749	3.84716e-05
			ELAVL2	-2.17754	3.97902e-05
			RTN4RL1	-1.68524	4.35561e-05
			TP53INP1	-1.60208	4.49433e-05
			FOXP2	-1.96635	6.02836e-05
			ZNF367	-1.5552	6.43676e-05
			PAK6	-1.72649	7.0604e-05
			ENPP5	-1.85263	0.000129988
			MBNL3	-1.56371	0.000139999
			SOX5	-1.55037	0.000147876
			PPFIA2	-1.67719	0.000179147
			MFAP3L	-1.51714	0.000201093
			TRERF1	-1.65169	0.000490497
			LRRC16A	-1.5801	0.000566324
			KIAA1211	-1.58269	0.00117205
hsa-let-7f-5p	1.76	5.81e-27	UHRF1	-2.78617	5.10958e-06
			RRM2	-2.93739	5.10958e-06
			CACNA1D	-1.91682	8.70248e-06
			TMOD2	-1.72957	1.41118e-05
			FAS	-1.53438	1.49098e-05
			EEF2K	-1.83062	1.60999e-05
			B3GNT1	-1.52427	2.15275e-05
			TGFBR3	-2.35706	2.2338e-05
			PLXNC1	-1.98893	2.36971e-05
			PBX1	-1.50752	2.3734e-05
			EZH2	-1.50463	2.52107e-05
			FOXP2	-1.96635	6.02836e-05
			SLC16A14	-1.89751	9.4576e-05
			PIK3IP1	-1.69481	0.000101231
			CALN1	-2.33825	0.000149962
			MFAP3L	-1.51714	0.000201093
			SLC16A9	-1.66404	0.000532011
hsa-miR-32-5p	1.88939	1.31e-25	SEMA6D	-2.34886	7.84305e-06
			ZNF521	-1.74227	1.24651e-05
			FAM117B	-2.58005	1.41118e-05
			CCNE2	-2.59711	1.49615e-05
			PPAP2B	-2.3564	1.59553e-05
			GPR137C	-1.72582	1.67211e-05
			ROBO2	-1.65467	1.76306e-05
			NFIA	-1.69639	1.96646e-05
			PRDM16	-1.50533	2.5233e-05
			BCL2L11	-1.88159	2.86862e-05
			FOXP2	-1.96635	6.02836e-05
			MBNL3	-1.56371	0.000139999
			CALN1	-2.33825	0.000149962
			IMPA2	-1.63261	0.000190674
			KIAA1211	-1.58269	0.00117205
hsa-miR-143-3p	2.26885	1.14e-24	SLC28A3	-1.79945	9.93846e-06
			TMOD2	-1.72957	1.41118e-05
			EEF2K	-1.83062	1.60999e-05
			FAM111A	-1.87212	2.29385e-05
			ZNF618	-1.61932	2.81801e-05
			SCN2B	-1.50807	0.000111047
			FNDC5	-1.53876	0.000125606
			CALN1	-2.33825	0.000149962
hsa-miR-450b-5p	2.63757	3.47e-24	ABAT	-2.55608	6.99714e-06
			SPHKAP	-2.11412	7.24996e-06
			FANCI	-2.27064	7.24996e-06
			RASSF5	-1.55141	1.02452e-05
			ZNF521	-1.74227	1.24651e-05
			FAM117B	-2.58005	1.41118e-05
			TMOD2	-1.72957	1.41118e-05
			TCEA3	-1.98954	1.50956e-05
			SFRP2	-2.67123	1.9952e-05
			PRDM16	-1.50533	2.5233e-05
			KIAA1217	-1.77749	3.84716e-05
			FOXP2	-1.96635	6.02836e-05
			ZNF367	-1.5552	6.43676e-05
			FNDC5	-1.53876	0.000125606
			XKR4	-1.6682	0.000195104
hsa-miR-424-5p	1.65	7.14e-24	DRD1	-3.40838	3.78707e-06
			SEMA6D	-2.34886	7.84305e-06
			RASSF5	-1.55141	1.02452e-05
			PLSCR4	-2.94936	1.10055e-05
			G0S2	-1.61932	1.41118e-05
			PPAP2B	-2.3564	1.59553e-05
			TGFBR3	-2.35706	2.2338e-05
			FOXP2	-1.96635	6.02836e-05
			PTCH1	-1.61251	6.15059e-05
			ZNF367	-1.5552	6.43676e-05
			SCN3A	-1.61059	0.000119838
			SOX5	-1.55037	0.000147876
			PPFIA2	-1.67719	0.000179147
			PDK4	-1.83476	0.000200751
hsa-miR-302b-3p	1.86524	1.59e-23	DRD1	-3.40838	3.78707e-06
			UHRF1	-2.78617	5.10958e-06
			MARCH8	-1.81496	7.84305e-06
			SYTL4	-1.6672	8.09439e-06
			PLSCR4	-2.94936	1.10055e-05
			GUCY1A3	-1.64034	1.36032e-05
			CDCA7	-1.88296	1.60971e-05
			CORIN	-1.53851	1.63467e-05
			CROT	-1.55	1.64902e-05
			GPR137C	-1.72582	1.67211e-05
			NFIA	-1.69639	1.96646e-05
			PRDM16	-1.50533	2.5233e-05
			TOX	-1.82555	2.65101e-05
			BCL2L11	-1.88159	2.86862e-05
			ATAD2	-1.5881	3.09088e-05
			MCM3	-1.68024	3.32874e-05
			ELAVL2	-2.17754	3.97902e-05
			TP53INP1	-1.60208	4.49433e-05
			FBXL4	-1.57991	6.26406e-05
			ZNF367	-1.5552	6.43676e-05
			MBNL3	-1.56371	0.000139999
			MFAP3L	-1.51714	0.000201093
			RBL1	-1.57984	0.000280706
			TRERF1	-1.65169	0.000490497
			SLC16A9	-1.66404	0.000532011
hsa-miR-21-5p	1.05181	3.29e-22	GLCCI1	-1.69523	8.06743e-06
			ROBO2	-1.65467	1.76306e-05
			NFIA	-1.69639	1.96646e-05
			ZNF704	-1.67843	2.0025e-05
			MSH2	-1.75613	4.98126e-05
			FOXP2	-1.96635	6.02836e-05
			PTCH1	-1.61251	6.15059e-05
			ZNF367	-1.5552	6.43676e-05
			MBNL3	-1.56371	0.000139999
			SOX5	-1.55037	0.000147876
			GPR64	-1.56741	0.00154379
hsa-miR-224-5p	1.18	1.23e-21	REPS2	-1.59169	8.70248e-06
			TMOD2	-1.72957	1.41118e-05
			PPAP2B	-2.3564	1.59553e-05
			NFIA	-1.69639	1.96646e-05
			SFRP2	-2.67123	1.9952e-05
			SEMA4D	-1.61704	2.2338e-05
			ZNF618	-1.61932	2.81801e-05
			KCTD12	-1.55867	3.46014e-05
			ADAM22	-1.65048	9.96875e-05
			KAL1	-1.9084	0.000115129
			FNDC5	-1.53876	0.000125606
			MBNL3	-1.56371	0.000139999
			DPYSL2	-2.01928	0.000188587
hsa-miR-33a-5p	2.23	5.76e-21	GLCCI1	-1.69523	8.06743e-06
			CROT	-1.55	1.64902e-05
			ROBO2	-1.65467	1.76306e-05
			ZFP36L1	-1.62188	1.8754e-05
			NFIA	-1.69639	1.96646e-05
			DOK4	-1.8248	2.07838e-05
			TRIM6	-1.81685	6.74984e-05
			BRIP1	-2.56586	0.000126702
			CALN1	-2.33825	0.000149962
			IMPA2	-1.63261	0.000190674
hsa-miR-148b-3p	1.98933	7.34e-20	UHRF1	-2.78617	5.10958e-06
			LIX1	-2.07162	1.12936e-05
			FAM161A	-1.89363	1.24651e-05
			PPAP2B	-2.3564	1.59553e-05
			GPR137C	-1.72582	1.67211e-05
			ROBO2	-1.65467	1.76306e-05
			ZNF704	-1.67843	2.0025e-05
			ZNF618	-1.61932	2.81801e-05
			BCL2L11	-1.88159	2.86862e-05
			AKAP7	-1.53382	3.15163e-05
			KIAA1217	-1.77749	3.84716e-05
			ELAVL2	-2.17754	3.97902e-05
			PIK3IP1	-1.69481	0.000101231
			SOX5	-1.55037	0.000147876
			PDK4	-1.83476	0.000200751
hsa-miR-4484	2.13515	4.96e-19	NFIA	-1.69639	1.96646e-05
hsa-let-7i-5p	1.12784	4.1e-19	UHRF1	-2.78617	5.10958e-06
			RRM2	-2.93739	5.10958e-06
			CACNA1D	-1.91682	8.70248e-06
			TMOD2	-1.72957	1.41118e-05
			FAS	-1.53438	1.49098e-05
			EEF2K	-1.83062	1.60999e-05
			B3GNT1	-1.52427	2.15275e-05
			TGFBR3	-2.35706	2.2338e-05
			PLXNC1	-1.98893	2.36971e-05
			PBX1	-1.50752	2.3734e-05
			EZH2	-1.50463	2.52107e-05
			FOXP2	-1.96635	6.02836e-05
			SLC16A14	-1.89751	9.4576e-05
			PIK3IP1	-1.69481	0.000101231
			CALN1	-2.33825	0.000149962
			MFAP3L	-1.51714	0.000201093
			SLC16A9	-1.66404	0.000532011
hsa-miR-4521	2.2682	1.43e-18	CCDC34	-1.95249	8.89668e-06
			ZFP36L1	-1.62188	1.8754e-05
			ZNF618	-1.61932	2.81801e-05
			ELAVL2	-2.17754	3.97902e-05
			FNDC5	-1.53876	0.000125606
hsa-miR-128-3p	1.05696	8.02e-19	EML1	-2.20815	3.55192e-06
			SEMA6D	-2.34886	7.84305e-06
			PPAP2B	-2.3564	1.59553e-05
			ZFP36L1	-1.62188	1.8754e-05
			NFIA	-1.69639	1.96646e-05
			ZNF704	-1.67843	2.0025e-05
			TGFBR3	-2.35706	2.2338e-05
			SFRP1	-1.6381	2.39583e-05
			PRDM16	-1.50533	2.5233e-05
			ZNF618	-1.61932	2.81801e-05
			CYP39A1	-2.02039	4.27634e-05
			FOXP2	-1.96635	6.02836e-05
			PTCH1	-1.61251	6.15059e-05
			CALN1	-2.33825	0.000149962
			PPFIA2	-1.67719	0.000179147
			RPS6KA5	-1.9477	0.000264734
			TRERF1	-1.65169	0.000490497
			CACNB2	-1.78923	0.000715899
hsa-miR-374b-5p	0.972125	1.22e-17	ABAT	-2.55608	6.99714e-06
			REPS2	-1.59169	8.70248e-06
			PPAP2B	-2.3564	1.59553e-05
			NFIA	-1.69639	1.96646e-05
			ZNF704	-1.67843	2.0025e-05
			ABCA8	-1.69209	2.69237e-05
			PRIMA1	-2.20641	2.76775e-05
			ATAD2	-1.5881	3.09088e-05
			ENOSF1	-1.63189	3.2426e-05
			BMP2	-1.54626	4.16965e-05
			RTN4RL1	-1.68524	4.35561e-05
			KIF20A	-2.16854	5.0568e-05
			SLC16A14	-1.89751	9.4576e-05
			SCN2B	-1.50807	0.000111047
			MFAP3L	-1.51714	0.000201093
			NME5	-1.79564	0.000447167
			TRERF1	-1.65169	0.000490497
			MAP2K6	-1.64244	0.00183063
hsa-miR-361-5p	1.73984	4.25e-17	ZNF521	-1.74227	1.24651e-05
			NFIA	-1.69639	1.96646e-05
			ZNF704	-1.67843	2.0025e-05
			RPA1	-1.53547	2.87846e-05
			PDK4	-1.83476	0.000200751
hsa-miR-181b-5p	1.44	3.44e-16	EML1	-2.20815	3.55192e-06
			GLCCI1	-1.69523	8.06743e-06
			PPAP2B	-2.3564	1.59553e-05
			GPR137C	-1.72582	1.67211e-05
			ROBO2	-1.65467	1.76306e-05
			ZFP36L1	-1.62188	1.8754e-05
			ZNF704	-1.67843	2.0025e-05
			TGFBR3	-2.35706	2.2338e-05
			PBX1	-1.50752	2.3734e-05
			TOX	-1.82555	2.65101e-05
			PRIMA1	-2.20641	2.76775e-05
			ZNF618	-1.61932	2.81801e-05
			BCL2L11	-1.88159	2.86862e-05
			AKAP7	-1.53382	3.15163e-05
			ELAVL2	-2.17754	3.97902e-05
			SAMHD1	-1.7859	6.04825e-05
			ZNF33B	-1.81192	0.000105324
			SOX5	-1.55037	0.000147876
			DPYSL2	-2.01928	0.000188587
			MFAP3L	-1.51714	0.000201093
			HEY2	-1.65278	0.000203264
			TRERF1	-1.65169	0.000490497
			SLC6A2	-1.58529	0.00122406
hsa-miR-222-3p	1.22756	4.16e-16	MRE11A	-1.74903	7.89438e-06
			ADAMTS6	-2.27632	1.41118e-05
			PLXNC1	-1.98893	2.36971e-05
			TOX	-1.82555	2.65101e-05
			ZNF618	-1.61932	2.81801e-05
			BCL2L11	-1.88159	2.86862e-05
			TP53INP1	-1.60208	4.49433e-05
			FOXP2	-1.96635	6.02836e-05
hsa-miR-23a-3p	0.880391	2.83e-16	CDC6	-2.72137	5.44258e-06
			SPHKAP	-2.11412	7.24996e-06
			FANCI	-2.27064	7.24996e-06
			DTL	-2.47407	7.48157e-06
			SEMA6D	-2.34886	7.84305e-06
			REPS2	-1.59169	8.70248e-06
			SLC28A3	-1.79945	9.93846e-06
			FRAT1	-1.99673	1.0872e-05
			FAM117B	-2.58005	1.41118e-05
			ADAMTS6	-2.27632	1.41118e-05
			TMOD2	-1.72957	1.41118e-05
			FAS	-1.53438	1.49098e-05
			ROBO2	-1.65467	1.76306e-05
			NFIA	-1.69639	1.96646e-05
			B3GNT1	-1.52427	2.15275e-05
			RAD51AP1	-1.96447	2.20249e-05
			TGFBR3	-2.35706	2.2338e-05
			C5orf4	-1.90111	2.35288e-05
			PLXNC1	-1.98893	2.36971e-05
			PBX1	-1.50752	2.3734e-05
			SFRP1	-1.6381	2.39583e-05
			TOX	-1.82555	2.65101e-05
			FOXP2	-1.96635	6.02836e-05
			PAK6	-1.72649	7.0604e-05
			TRERF1	-1.65169	0.000490497
			SLC6A2	-1.58529	0.00122406
			GPR64	-1.56741	0.00154379
hsa-miR-133b	1.91893	1.21e-15	ALDH5A1	-1.65174	1.0872e-05
			FAM117B	-2.58005	1.41118e-05
			NFIA	-1.69639	1.96646e-05
			PRDM16	-1.50533	2.5233e-05
			RTN4RL1	-1.68524	4.35561e-05
			FOXP2	-1.96635	6.02836e-05
			SCN2B	-1.50807	0.000111047
			ZC3HAV1	-1.65778	0.0001624
			PPFIA2	-1.67719	0.000179147
hsa-miR-221-3p	1.23596	1.58e-15	MRE11A	-1.74903	7.89438e-06
			ADAMTS6	-2.27632	1.41118e-05
			PLXNC1	-1.98893	2.36971e-05
			TOX	-1.82555	2.65101e-05
			ZNF618	-1.61932	2.81801e-05
			BCL2L11	-1.88159	2.86862e-05
			TP53INP1	-1.60208	4.49433e-05
			FOXP2	-1.96635	6.02836e-05
hsa-miR-30e-5p	1.25552	2.97e-15	EML1	-2.20815	3.55192e-06
			SPHKAP	-2.11412	7.24996e-06
			SEMA6D	-2.34886	7.84305e-06
			MARCH8	-1.81496	7.84305e-06
			GLCCI1	-1.69523	8.06743e-06
			CACNA1D	-1.91682	8.70248e-06
			ZNF521	-1.74227	1.24651e-05
			ADAMTS6	-2.27632	1.41118e-05
			TMOD2	-1.72957	1.41118e-05
			CDC7	-1.91656	1.43255e-05
			CCNE2	-2.59711	1.49615e-05
			CDCA7	-1.88296	1.60971e-05
			NFIA	-1.69639	1.96646e-05
			ZNF704	-1.67843	2.0025e-05
			FAM133A	-1.99262	2.06009e-05
			PLXNC1	-1.98893	2.36971e-05
			TOX	-1.82555	2.65101e-05
			BCL2L11	-1.88159	2.86862e-05
			NAGPA	-1.59185	3.40018e-05
			CYB561	-1.52404	3.84044e-05
			TP53INP1	-1.60208	4.49433e-05
			CAT	-1.62659	5.40398e-05
			SNX10	-1.59345	6.07087e-05
			SLC16A14	-1.89751	9.4576e-05
			ADAM22	-1.65048	9.96875e-05
			SCN3A	-1.61059	0.000119838
			MBNL3	-1.56371	0.000139999
			PROM1	-1.88384	0.000172241
			PPFIA2	-1.67719	0.000179147
			DPYSL2	-2.01928	0.000188587
			MFAP3L	-1.51714	0.000201093
			TRERF1	-1.65169	0.000490497
			CACNB2	-1.78923	0.000715899
			KIAA1211	-1.58269	0.00117205
hsa-miR-133a-3p	0.975925	1.8e-13	ALDH5A1	-1.65174	1.0872e-05
			FAM117B	-2.58005	1.41118e-05
			NFIA	-1.69639	1.96646e-05
			PRDM16	-1.50533	2.5233e-05
			RTN4RL1	-1.68524	4.35561e-05
			FOXP2	-1.96635	6.02836e-05
			SCN2B	-1.50807	0.000111047
			ZC3HAV1	-1.65778	0.0001624
			PPFIA2	-1.67719	0.000179147
hsa-let-7a-5p	1.10579	2.02e-13	UHRF1	-2.78617	5.10958e-06
			RRM2	-2.93739	5.10958e-06
			CACNA1D	-1.91682	8.70248e-06
			TMOD2	-1.72957	1.41118e-05
			FAS	-1.53438	1.49098e-05
			EEF2K	-1.83062	1.60999e-05
			B3GNT1	-1.52427	2.15275e-05
			TGFBR3	-2.35706	2.2338e-05
			PLXNC1	-1.98893	2.36971e-05
			PBX1	-1.50752	2.3734e-05
			EZH2	-1.50463	2.52107e-05
			FOXP2	-1.96635	6.02836e-05
			SLC16A14	-1.89751	9.4576e-05
			PIK3IP1	-1.69481	0.000101231
			CALN1	-2.33825	0.000149962
			MFAP3L	-1.51714	0.000201093
			SLC16A9	-1.66404	0.000532011
hsa-miR-15b-5p	0.820049	2.32e-13	DRD1	-3.40838	3.78707e-06
			SEMA6D	-2.34886	7.84305e-06
			RASSF5	-1.55141	1.02452e-05
			PLSCR4	-2.94936	1.10055e-05
			G0S2	-1.61932	1.41118e-05
			PPAP2B	-2.3564	1.59553e-05
			TGFBR3	-2.35706	2.2338e-05
			FOXP2	-1.96635	6.02836e-05
			PTCH1	-1.61251	6.15059e-05
			ZNF367	-1.5552	6.43676e-05
			SCN3A	-1.61059	0.000119838
			SOX5	-1.55037	0.000147876
			PPFIA2	-1.67719	0.000179147
			PDK4	-1.83476	0.000200751
hsa-miR-302a-3p	1.56	1.36e-12	DRD1	-3.40838	3.78707e-06
			UHRF1	-2.78617	5.10958e-06
			MARCH8	-1.81496	7.84305e-06
			SYTL4	-1.6672	8.09439e-06
			PLSCR4	-2.94936	1.10055e-05
			GUCY1A3	-1.64034	1.36032e-05
			CDCA7	-1.88296	1.60971e-05
			CORIN	-1.53851	1.63467e-05
			CROT	-1.55	1.64902e-05
			GPR137C	-1.72582	1.67211e-05
			NFIA	-1.69639	1.96646e-05
			PRDM16	-1.50533	2.5233e-05
			TOX	-1.82555	2.65101e-05
			BCL2L11	-1.88159	2.86862e-05
			ATAD2	-1.5881	3.09088e-05
			MCM3	-1.68024	3.32874e-05
			ELAVL2	-2.17754	3.97902e-05
			TP53INP1	-1.60208	4.49433e-05
			FBXL4	-1.57991	6.26406e-05
			ZNF367	-1.5552	6.43676e-05
			MBNL3	-1.56371	0.000139999
			MFAP3L	-1.51714	0.000201093
			RBL1	-1.57984	0.000280706
			TRERF1	-1.65169	0.000490497
			SLC16A9	-1.66404	0.000532011
hsa-miR-29c-3p	2.21	3.87e-12	DRD1	-3.40838	3.78707e-06
			MRE11A	-1.74903	7.89438e-06
			REPS2	-1.59169	8.70248e-06
			TTYH2	-1.71126	1.15034e-05
			ADAMTS6	-2.27632	1.41118e-05
			CDC7	-1.91656	1.43255e-05
			ZFP36L1	-1.62188	1.8754e-05
			NFIA	-1.69639	1.96646e-05
			ZNF704	-1.67843	2.0025e-05
			TTC30B	-2.22024	2.0882e-05
			GSTA4	-1.55993	2.19784e-05
			DNMT3B	-1.6718	2.20249e-05
			TP53INP1	-1.60208	4.49433e-05
			SCN7A	-2.39716	6.8567e-05
			SLC16A14	-1.89751	9.4576e-05
			FNDC5	-1.53876	0.000125606
			DPYSL2	-2.01928	0.000188587
			XKR4	-1.6682	0.000195104
			PDK4	-1.83476	0.000200751
			MFAP2	-1.55116	0.000215136
			MAP2K6	-1.64244	0.00183063
hsa-miR-181c-5p	3.37	4.12e-12	EML1	-2.20815	3.55192e-06
			GLCCI1	-1.69523	8.06743e-06
			PPAP2B	-2.3564	1.59553e-05
			GPR137C	-1.72582	1.67211e-05
			ROBO2	-1.65467	1.76306e-05
			ZFP36L1	-1.62188	1.8754e-05
			ZNF704	-1.67843	2.0025e-05
			TGFBR3	-2.35706	2.2338e-05
			PBX1	-1.50752	2.3734e-05
			TOX	-1.82555	2.65101e-05
			PRIMA1	-2.20641	2.76775e-05
			ZNF618	-1.61932	2.81801e-05
			BCL2L11	-1.88159	2.86862e-05
			AKAP7	-1.53382	3.15163e-05
			ELAVL2	-2.17754	3.97902e-05
			SAMHD1	-1.7859	6.04825e-05
			ZNF33B	-1.81192	0.000105324
			SOX5	-1.55037	0.000147876
			DPYSL2	-2.01928	0.000188587
			MFAP3L	-1.51714	0.000201093
			HEY2	-1.65278	0.000203264
			TRERF1	-1.65169	0.000490497
			SLC6A2	-1.58529	0.00122406
hsa-miR-185-5p	0.88	1.46e-11	TMOD2	-1.72957	1.41118e-05
			PBX1	-1.50752	2.3734e-05
			PAK6	-1.72649	7.0604e-05
			FNDC5	-1.53876	0.000125606
			CALN1	-2.33825	0.000149962
hsa-miR-26b-5p	1.16557	3.34e-11	CDC6	-2.72137	5.44258e-06
			SEMA6D	-2.34886	7.84305e-06
			REPS2	-1.59169	8.70248e-06
			FRAT1	-1.99673	1.0872e-05
			ALDH5A1	-1.65174	1.0872e-05
			ADAMTS6	-2.27632	1.41118e-05
			PLEKHG1	-2.05469	1.6861e-05
			DNMT3B	-1.6718	2.20249e-05
			EZH2	-1.50463	2.52107e-05
			AKAP7	-1.53382	3.15163e-05
			NAGPA	-1.59185	3.40018e-05
			ELAVL2	-2.17754	3.97902e-05
			TP53INP1	-1.60208	4.49433e-05
			YPEL1	-2.19015	5.9376e-05
			FOXP2	-1.96635	6.02836e-05
			MFAP3L	-1.51714	0.000201093
			TRERF1	-1.65169	0.000490497
			LRRC16A	-1.5801	0.000566324
			CACNB2	-1.78923	0.000715899
hsa-miR-455-5p	2.16	5.46e-11	ZNF704	-1.67843	2.0025e-05
			KIAA1217	-1.77749	3.84716e-05
			MFAP3L	-1.51714	0.000201093
hsa-miR-22-3p	1.27	3.04e-10	ALDH5A1	-1.65174	1.0872e-05
			PRDM16	-1.50533	2.5233e-05
			ZNF618	-1.61932	2.81801e-05
			TP53INP1	-1.60208	4.49433e-05
			SLC16A14	-1.89751	9.4576e-05
hsa-miR-20a-5p	1.65791	4.09e-10	DRD1	-3.40838	3.78707e-06
			RRM2	-2.93739	5.10958e-06
			MARCH8	-1.81496	7.84305e-06
			SYTL4	-1.6672	8.09439e-06
			REPS2	-1.59169	8.70248e-06
			PLSCR4	-2.94936	1.10055e-05
			GUCY1A3	-1.64034	1.36032e-05
			FAM117B	-2.58005	1.41118e-05
			CDCA7	-1.88296	1.60971e-05
			CROT	-1.55	1.64902e-05
			GPR137C	-1.72582	1.67211e-05
			PLEKHG1	-2.05469	1.6861e-05
			ZNF704	-1.67843	2.0025e-05
			ZNF618	-1.61932	2.81801e-05
			BCL2L11	-1.88159	2.86862e-05
			ATAD2	-1.5881	3.09088e-05
			MCM3	-1.68024	3.32874e-05
			ELAVL2	-2.17754	3.97902e-05
			BMP2	-1.54626	4.16965e-05
			TP53INP1	-1.60208	4.49433e-05
			YPEL1	-2.19015	5.9376e-05
			ZNF367	-1.5552	6.43676e-05
			CCNG2	-1.74567	0.000110167
			ENPP5	-1.85263	0.000129988
			MBNL3	-1.56371	0.000139999
			DPYSL2	-2.01928	0.000188587
			MFAP3L	-1.51714	0.000201093
			RPS6KA5	-1.9477	0.000264734
			RBL1	-1.57984	0.000280706
			SLC16A9	-1.66404	0.000532011
hsa-miR-592	1.75751	2.33e-09	SNCA	-1.70807	1.9952e-05
hsa-miR-483-3p	1.07923	2.83e-09	TIMELESS	-2.49132	5.10958e-06
			FAM117B	-2.58005	1.41118e-05
			MFAP3L	-1.51714	0.000201093
hsa-miR-490-5p	1.04242	2.53e-08	ABAT	-2.55608	6.99714e-06
			BMP2	-1.54626	4.16965e-05
			FOXP2	-1.96635	6.02836e-05
			MBNL3	-1.56371	0.000139999
hsa-miR-24-3p	0.687778	2.19e-08	REPS2	-1.59169	8.70248e-06
			FAM161A	-1.89363	1.24651e-05
			FAM117B	-2.58005	1.41118e-05
			B3GNT1	-1.52427	2.15275e-05
			BCL2L11	-1.88159	2.86862e-05
			TP53INP1	-1.60208	4.49433e-05
			FERMT1	-1.68575	0.000122891
			FNDC5	-1.53876	0.000125606
			MBNL3	-1.56371	0.000139999
			RBL1	-1.57984	0.000280706
hsa-miR-502-5p	1.66788	9.54e-08	ABAT	-2.55608	6.99714e-06
			PTCH1	-1.61251	6.15059e-05
			PAK6	-1.72649	7.0604e-05
hsa-miR-148a-3p	0.708267	1.96e-07	UHRF1	-2.78617	5.10958e-06
			LIX1	-2.07162	1.12936e-05
			FAM161A	-1.89363	1.24651e-05
			PPAP2B	-2.3564	1.59553e-05
			GPR137C	-1.72582	1.67211e-05
			ROBO2	-1.65467	1.76306e-05
			ZNF704	-1.67843	2.0025e-05
			ZNF618	-1.61932	2.81801e-05
			BCL2L11	-1.88159	2.86862e-05
			AKAP7	-1.53382	3.15163e-05
			KIAA1217	-1.77749	3.84716e-05
			ELAVL2	-2.17754	3.97902e-05
			PIK3IP1	-1.69481	0.000101231
			SOX5	-1.55037	0.000147876
			PDK4	-1.83476	0.000200751
hsa-miR-1287-3p	2.46629	3.49e-07	CORIN	-1.53851	1.63467e-05
			ADAM22	-1.65048	9.96875e-05
hsa-miR-31-5p	0.83579	1.87e-06	SEMA6D	-2.34886	7.84305e-06
			TMOD2	-1.72957	1.41118e-05
			ZFP36L1	-1.62188	1.8754e-05
			ZNF704	-1.67843	2.0025e-05
			AKAP7	-1.53382	3.15163e-05
			ELAVL2	-2.17754	3.97902e-05
			FNDC5	-1.53876	0.000125606
			CACNB2	-1.78923	0.000715899
			KIAA1211	-1.58269	0.00117205
hsa-miR-25-3p	0.927405	2.68e-06	SEMA6D	-2.34886	7.84305e-06
			ZNF521	-1.74227	1.24651e-05
			FAM117B	-2.58005	1.41118e-05
			CCNE2	-2.59711	1.49615e-05
			PPAP2B	-2.3564	1.59553e-05
			GPR137C	-1.72582	1.67211e-05
			ROBO2	-1.65467	1.76306e-05
			NFIA	-1.69639	1.96646e-05
			PRDM16	-1.50533	2.5233e-05
			BCL2L11	-1.88159	2.86862e-05
			FOXP2	-1.96635	6.02836e-05
			MBNL3	-1.56371	0.000139999
			CALN1	-2.33825	0.000149962
			IMPA2	-1.63261	0.000190674
			KIAA1211	-1.58269	0.00117205
hsa-miR-302d-3p	0.902183	5.61e-06	DRD1	-3.40838	3.78707e-06
			UHRF1	-2.78617	5.10958e-06
			MARCH8	-1.81496	7.84305e-06
			SYTL4	-1.6672	8.09439e-06
			PLSCR4	-2.94936	1.10055e-05
			GUCY1A3	-1.64034	1.36032e-05
			CDCA7	-1.88296	1.60971e-05
			CORIN	-1.53851	1.63467e-05
			CROT	-1.55	1.64902e-05
			GPR137C	-1.72582	1.67211e-05
			NFIA	-1.69639	1.96646e-05
			PRDM16	-1.50533	2.5233e-05
			TOX	-1.82555	2.65101e-05
			BCL2L11	-1.88159	2.86862e-05
			ATAD2	-1.5881	3.09088e-05
			MCM3	-1.68024	3.32874e-05
			ELAVL2	-2.17754	3.97902e-05
			TP53INP1	-1.60208	4.49433e-05
			FBXL4	-1.57991	6.26406e-05
			ZNF367	-1.5552	6.43676e-05
			MBNL3	-1.56371	0.000139999
			MFAP3L	-1.51714	0.000201093
			RBL1	-1.57984	0.000280706
			TRERF1	-1.65169	0.000490497
			SLC16A9	-1.66404	0.000532011
hsa-miR-4770	3.50197	4.32e-05	SLC28A3	-1.79945	9.93846e-06
			TMOD2	-1.72957	1.41118e-05
			EEF2K	-1.83062	1.60999e-05
			FAM111A	-1.87212	2.29385e-05
			ZNF618	-1.61932	2.81801e-05
			SCN2B	-1.50807	0.000111047
			FNDC5	-1.53876	0.000125606
			CALN1	-2.33825	0.000149962
hsa-miR-629-5p	1.56209	0.000114256	ZFP36L1	-1.62188	1.8754e-05
			PRDM16	-1.50533	2.5233e-05
			RTN4RL1	-1.68524	4.35561e-05
			CADPS2	-1.91611	0.000113097
			FNDC5	-1.53876	0.000125606
			SOX5	-1.55037	0.000147876
			TRERF1	-1.65169	0.000490497
hsa-let-7d-5p	0.672163	0.000101865	UHRF1	-2.78617	5.10958e-06
			RRM2	-2.93739	5.10958e-06
			CACNA1D	-1.91682	8.70248e-06
			TMOD2	-1.72957	1.41118e-05
			FAS	-1.53438	1.49098e-05
			EEF2K	-1.83062	1.60999e-05
			B3GNT1	-1.52427	2.15275e-05
			TGFBR3	-2.35706	2.2338e-05
			PLXNC1	-1.98893	2.36971e-05
			PBX1	-1.50752	2.3734e-05
			EZH2	-1.50463	2.52107e-05
			FOXP2	-1.96635	6.02836e-05
			SLC16A14	-1.89751	9.4576e-05
			PIK3IP1	-1.69481	0.000101231
			CALN1	-2.33825	0.000149962
			MFAP3L	-1.51714	0.000201093
			SLC16A9	-1.66404	0.000532011
hsa-miR-362-3p	1.83645	0.000140079	PRDM16	-1.50533	2.5233e-05
			DPYSL2	-2.01928	0.000188587
			TRERF1	-1.65169	0.000490497
hsa-miR-335-5p	1.10247	0.000142126	EEF2K	-1.83062	1.60999e-05
			GJA5	-1.82012	5.11402e-05
			NXPH2	-1.6034	0.000221949
hsa-miR-499a-3p	0.775318	0.000172319	FAM117B	-2.58005	1.41118e-05
			NFIA	-1.69639	1.96646e-05
			PBX1	-1.50752	2.3734e-05
			TOX	-1.82555	2.65101e-05
			ELAVL2	-2.17754	3.97902e-05
			CADPS2	-1.91611	0.000113097
hsa-miR-584-5p	1.15075	0.000253425	EML1	-2.20815	3.55192e-06
			ELAVL2	-2.17754	3.97902e-05
hsa-miR-1296-5p	1.07939	0.000358272	ZNF521	-1.74227	1.24651e-05
hsa-miR-17-3p	0.89	0.000744306	DRD1	-3.40838	3.78707e-06
			RRM2	-2.93739	5.10958e-06
			MARCH8	-1.81496	7.84305e-06
			SYTL4	-1.6672	8.09439e-06
			REPS2	-1.59169	8.70248e-06
			PLSCR4	-2.94936	1.10055e-05
			GUCY1A3	-1.64034	1.36032e-05
			FAM117B	-2.58005	1.41118e-05
			CDCA7	-1.88296	1.60971e-05
			CROT	-1.55	1.64902e-05
			GPR137C	-1.72582	1.67211e-05
			PLEKHG1	-2.05469	1.6861e-05
			ZNF704	-1.67843	2.0025e-05
			ZNF618	-1.61932	2.81801e-05
			BCL2L11	-1.88159	2.86862e-05
			ATAD2	-1.5881	3.09088e-05
			MCM3	-1.68024	3.32874e-05
			ELAVL2	-2.17754	3.97902e-05
			BMP2	-1.54626	4.16965e-05
			TP53INP1	-1.60208	4.49433e-05
			YPEL1	-2.19015	5.9376e-05
			ZNF367	-1.5552	6.43676e-05
			CCNG2	-1.74567	0.000110167
			ENPP5	-1.85263	0.000129988
			MBNL3	-1.56371	0.000139999
			DPYSL2	-2.01928	0.000188587
			MFAP3L	-1.51714	0.000201093
			RPS6KA5	-1.9477	0.000264734
			RBL1	-1.57984	0.000280706
			SLC16A9	-1.66404	0.000532011
hsa-let-7e-5p	0.700067	0.00203378	UHRF1	-2.78617	5.10958e-06
			RRM2	-2.93739	5.10958e-06
			CACNA1D	-1.91682	8.70248e-06
			TMOD2	-1.72957	1.41118e-05
			FAS	-1.53438	1.49098e-05
			EEF2K	-1.83062	1.60999e-05
			B3GNT1	-1.52427	2.15275e-05
			TGFBR3	-2.35706	2.2338e-05
			PLXNC1	-1.98893	2.36971e-05
			PBX1	-1.50752	2.3734e-05
			EZH2	-1.50463	2.52107e-05
			FOXP2	-1.96635	6.02836e-05
			SLC16A14	-1.89751	9.4576e-05
			PIK3IP1	-1.69481	0.000101231
			CALN1	-2.33825	0.000149962
			MFAP3L	-1.51714	0.000201093
			SLC16A9	-1.66404	0.000532011
hsa-miR-29b-3p	0.677952	0.00255603	DRD1	-3.40838	3.78707e-06
			MRE11A	-1.74903	7.89438e-06
			REPS2	-1.59169	8.70248e-06
			TTYH2	-1.71126	1.15034e-05
			ADAMTS6	-2.27632	1.41118e-05
			CDC7	-1.91656	1.43255e-05
			ZFP36L1	-1.62188	1.8754e-05
			NFIA	-1.69639	1.96646e-05
			ZNF704	-1.67843	2.0025e-05
			TTC30B	-2.22024	2.0882e-05
			GSTA4	-1.55993	2.19784e-05
			DNMT3B	-1.6718	2.20249e-05
			TP53INP1	-1.60208	4.49433e-05
			SCN7A	-2.39716	6.8567e-05
			SLC16A14	-1.89751	9.4576e-05
			FNDC5	-1.53876	0.000125606
			DPYSL2	-2.01928	0.000188587
			XKR4	-1.6682	0.000195104
			PDK4	-1.83476	0.000200751
			MFAP2	-1.55116	0.000215136
			MAP2K6	-1.64244	0.00183063
hsa-miR-9-5p	2.35741	0.00342575	TNFAIP8	-2.32988	5.10958e-06
			UHRF1	-2.78617	5.10958e-06
			ABAT	-2.55608	6.99714e-06
			SEMA6D	-2.34886	7.84305e-06
			TCF19	-1.78151	7.84305e-06
			MRE11A	-1.74903	7.89438e-06
			GLCCI1	-1.69523	8.06743e-06
			TTYH2	-1.71126	1.15034e-05
			FAM117B	-2.58005	1.41118e-05
			ADAMTS6	-2.27632	1.41118e-05
			CCNE2	-2.59711	1.49615e-05
			GPR137C	-1.72582	1.67211e-05
			NFIA	-1.69639	1.96646e-05
			ZNF704	-1.67843	2.0025e-05
			ZNF618	-1.61932	2.81801e-05
			BCL2L11	-1.88159	2.86862e-05
			NAGPA	-1.59185	3.40018e-05
			KCTD12	-1.55867	3.46014e-05
			KIAA1217	-1.77749	3.84716e-05
			ELAVL2	-2.17754	3.97902e-05
			RTN4RL1	-1.68524	4.35561e-05
			FOXP2	-1.96635	6.02836e-05
			PTCH1	-1.61251	6.15059e-05
			PAK6	-1.72649	7.0604e-05
			SCN2B	-1.50807	0.000111047
			PDK4	-1.83476	0.000200751
			PALMD	-2.00366	0.000240765
			TRERF1	-1.65169	0.000490497
			CACNB2	-1.78923	0.000715899
			SLC6A2	-1.58529	0.00122406
hsa-miR-4291	2.99555	0.00570051	TNFAIP8	-2.32988	5.10958e-06
			BRCA1	-1.77755	9.49682e-06
			RASSF5	-1.55141	1.02452e-05
			PSIP1	-1.83163	1.45976e-05
			PPAP2B	-2.3564	1.59553e-05
			SNCA	-1.70807	1.9952e-05
			ZNF618	-1.61932	2.81801e-05
			BCL2L11	-1.88159	2.86862e-05
			BMP2	-1.54626	4.16965e-05
			FOXP2	-1.96635	6.02836e-05
			SCN3A	-1.61059	0.000119838
			FNDC5	-1.53876	0.000125606
			MBNL3	-1.56371	0.000139999
hsa-let-7c-5p	0.69	0.00901381	UHRF1	-2.78617	5.10958e-06
			RRM2	-2.93739	5.10958e-06
			CACNA1D	-1.91682	8.70248e-06
			TMOD2	-1.72957	1.41118e-05
			FAS	-1.53438	1.49098e-05
			EEF2K	-1.83062	1.60999e-05
			B3GNT1	-1.52427	2.15275e-05
			TGFBR3	-2.35706	2.2338e-05
			PLXNC1	-1.98893	2.36971e-05
			PBX1	-1.50752	2.3734e-05
			EZH2	-1.50463	2.52107e-05
			FOXP2	-1.96635	6.02836e-05
			SLC16A14	-1.89751	9.4576e-05
			PIK3IP1	-1.69481	0.000101231
			CALN1	-2.33825	0.000149962
			MFAP3L	-1.51714	0.000201093
			SLC16A9	-1.66404	0.000532011
hsa-miR-302c-3p	0.615558	0.0105525	DRD1	-3.40838	3.78707e-06
			UHRF1	-2.78617	5.10958e-06
			MARCH8	-1.81496	7.84305e-06
			SYTL4	-1.6672	8.09439e-06
			PLSCR4	-2.94936	1.10055e-05
			GUCY1A3	-1.64034	1.36032e-05
			CDCA7	-1.88296	1.60971e-05
			CORIN	-1.53851	1.63467e-05
			CROT	-1.55	1.64902e-05
			GPR137C	-1.72582	1.67211e-05
			NFIA	-1.69639	1.96646e-05
			PRDM16	-1.50533	2.5233e-05
			TOX	-1.82555	2.65101e-05
			BCL2L11	-1.88159	2.86862e-05
			ATAD2	-1.5881	3.09088e-05
			MCM3	-1.68024	3.32874e-05
			ELAVL2	-2.17754	3.97902e-05
			TP53INP1	-1.60208	4.49433e-05
			FBXL4	-1.57991	6.26406e-05
			ZNF367	-1.5552	6.43676e-05
			MBNL3	-1.56371	0.000139999
			MFAP3L	-1.51714	0.000201093
			RBL1	-1.57984	0.000280706
			TRERF1	-1.65169	0.000490497
			SLC16A9	-1.66404	0.000532011
hsa-miR-106a-5p	2.0973	0.0225369	DRD1	-3.40838	3.78707e-06
			RRM2	-2.93739	5.10958e-06
			MARCH8	-1.81496	7.84305e-06
			SYTL4	-1.6672	8.09439e-06
			REPS2	-1.59169	8.70248e-06
			PLSCR4	-2.94936	1.10055e-05
			GUCY1A3	-1.64034	1.36032e-05
			FAM117B	-2.58005	1.41118e-05
			CDCA7	-1.88296	1.60971e-05
			CROT	-1.55	1.64902e-05
			GPR137C	-1.72582	1.67211e-05
			PLEKHG1	-2.05469	1.6861e-05
			ZNF704	-1.67843	2.0025e-05
			ZNF618	-1.61932	2.81801e-05
			BCL2L11	-1.88159	2.86862e-05
			ATAD2	-1.5881	3.09088e-05
			MCM3	-1.68024	3.32874e-05
			ELAVL2	-2.17754	3.97902e-05
			BMP2	-1.54626	4.16965e-05
			TP53INP1	-1.60208	4.49433e-05
			YPEL1	-2.19015	5.9376e-05
			ZNF367	-1.5552	6.43676e-05
			CCNG2	-1.74567	0.000110167
			ENPP5	-1.85263	0.000129988
			MBNL3	-1.56371	0.000139999
			DPYSL2	-2.01928	0.000188587
			MFAP3L	-1.51714	0.000201093
			RPS6KA5	-1.9477	0.000264734
			RBL1	-1.57984	0.000280706
			SLC16A9	-1.66404	0.000532011
hsa-miR-188-3p	1.17589	0.0377101	DOK4	-1.8248	2.07838e-05
			PRDM16	-1.50533	2.5233e-05
			ZNF367	-1.5552	6.43676e-05
			NXPH2	-1.6034	0.000221949
hsa-miR-188-5p	0.611278	0.0439097	UHRF1	-2.78617	5.10958e-06
			FAM117B	-2.58005	1.41118e-05
			ROBO2	-1.65467	1.76306e-05
			SEMA4D	-1.61704	2.2338e-05
			CX3CR1	-2.07949	2.81801e-05
			OPRK1	-1.59238	0.00283496
hsa-miR-10b-5p	2.06884	0.0612974	BCL2L11	-1.88159	2.86862e-05
			ELAVL2	-2.17754	3.97902e-05
			ZNF367	-1.5552	6.43676e-05
hsa-miR-4254	2.09005	0.079929	SPHKAP	-2.11412	7.24996e-06
			TCF19	-1.78151	7.84305e-06
			PRIMA1	-2.20641	2.76775e-05
