# Supplementary material for: RNA Expression Profiling of Human iPSC-Derived Cardiomyocytes in a Cardiac Hypertrophy Model
Source: PLoS One. 2014 Sep 25;9(9):e108051. doi: 10.1371/journal.pone.0108051 (PMC4177883; doi:10.1371/journal.pone.0108051)
Supplement: Table S8 — Experimentally validated up-regulated mRNA targets of down-regulated miRNAs. These miRNA-mRNA target pairs were identified using the miRTarBase database of experimentally validated miRNA targets. This list includes known human mature miRNAs that had reduced expression after ET-1 stimulation and their mRNA targets were observed to be up-regulated in this study. (XLSX) [file pone.0108051.s009.xlsx]

## Sheet: miRNA_down_mRNA_up
Table S8. Experimentally validated up-regulated mRNA targets of down-regulated miRNAs. These miRNA-mRNA target pairs were identified using the miRTarBase database of experimentally validated miRNA targets. This list includes known human mature miRNAs that had reduced expression after ET-1 stimulation and their mRNA targets were observed to be up-regulated in this study.
miRNA ID	miRNA Log2 Fold Change	miRNA FDR	Gene Name	Gene Log2 Fold Change	Gene FDR
hsa-miR-421	-2.97	6.46e-139	LIMS1	2.45011	3.4607e-06
			RND3	2.41408	2.55732e-05
hsa-miR-378a-3p	-2.18	1.46e-88	MYC	2.21731	0.000344611
hsa-miR-197-3p	-1.67208	5.93e-41	IER3	1.97234	0.000121957
hsa-miR-100-5p	-1.41385	2.28e-39	FLT1	2.78101	3.78707e-06
hsa-miR-103a-3p	-1.34	4.14e-36	CD274	2.17852	5.10958e-06
			CARD10	1.93256	1.83094e-05
hsa-miR-192-5p	-1.68	4.93e-32	UBASH3B	5.09269	2.22768e-07
			LIMS1	2.45011	3.4607e-06
			SPRY4	2.16615	3.83856e-06
			IFRD1	2.56584	6.51857e-06
			TBC1D22B	2.45621	8.09439e-06
			ANKRD13A	1.77452	1.11991e-05
			CLIP4	1.70733	1.41118e-05
			PTPRE	2.75072	1.46952e-05
			SGMS2	2.427	1.49098e-05
			HSPA2	2.0033	1.55639e-05
			PLAU	2.08221	1.56316e-05
			PXDC1	1.79241	2.0025e-05
			PRSS23	1.66883	2.02639e-05
			PCGF5	1.82103	2.07838e-05
			INPP5F	1.50484	2.2338e-05
			VASH2	1.9338	2.53855e-05
			FAM110C	1.57202	2.87846e-05
			EGR1	1.69047	3.09088e-05
			FOS	2.17059	3.09088e-05
			ENDOD1	1.61968	3.43809e-05
			MFI2	1.72426	4.65634e-05
			HBEGF	2.18639	4.85344e-05
			IL1RAP	1.5346	5.57016e-05
			PIM1	1.76011	7.22561e-05
			RHOBTB3	1.55001	0.000238989
			THBD	1.52282	0.000824242
hsa-miR-125a-5p	-1.19	3.91e-29	HK2	3.29955	1.43255e-05
			NOP16	1.63248	8.63976e-05
hsa-miR-141-3p	-3.64152	1.22e-22	KLF5	3.03833	5.10958e-06
			TGFB2	1.59842	1.49615e-05
hsa-miR-218-5p	-0.900678	6.88e-16	ACTN1	1.62035	4.03707e-05
hsa-miR-145-5p	-0.840068	8.22e-15	CTGF	3.34482	7.89438e-06
			NEDD9	2.10418	9.74052e-06
			TPM3	1.51664	4.80494e-05
			MYC	2.21731	0.000344611
hsa-miR-16-5p	-0.777775	1.36e-12	CD274	2.17852	5.10958e-06
			IFRD1	2.56584	6.51857e-06
			EPHA2	2.02599	1.49615e-05
			SLC7A1	1.74899	1.58067e-05
			CARD10	1.93256	1.83094e-05
			EGFR	1.58908	2.07838e-05
			CD44	1.96227	2.19784e-05
			TNFRSF12A	2.09672	3.49059e-05
			TPM3	1.51664	4.80494e-05
			CD55	1.54045	7.10285e-05
			PIM1	1.76011	7.22561e-05
			SPATA5	2.12271	0.000109914
			DNAJA4	1.53678	0.000203264
			VMP1	2.88571	0.000881544
			PHLDA2	1.92447	0.00266063
hsa-miR-504-5p	-0.907818	7.35e-11	GADD45A	1.68936	1.27079e-05
hsa-miR-130a-3p	-0.704452	3.78e-10	LDLR	1.52849	6.26406e-05
hsa-miR-200c-3p	-2.73746	2.43e-08	FLT1	2.78101	3.78707e-06
			JAG1	1.56776	1.46545e-05
hsa-miR-7-5p	-0.93	1.96e-07	IRS2	2.35762	2.74757e-06
			JPH1	1.50291	1.15713e-05
			TAGLN	2.4785	1.35088e-05
			EGFR	1.58908	2.07838e-05
			EHD1	1.65013	6.0538e-05
			KRT80	2.30172	0.000338158
hsa-miR-138-5p	-2.09	5.54e-07	SERPINE1	5.10388	4.49444e-07
			LPL	2.63067	3.71041e-06
hsa-miR-205-5p	-1.9	8.14e-05	CTGF	3.34482	7.89438e-06
			CYR61	3.28966	2.5233e-05
hsa-miR-193b-3p	-0.84	0.000262586	LMCD1	2.40236	7.24996e-06
			EPHA2	2.02599	1.49615e-05
			ERRFI1	1.59265	1.56316e-05
			PLAU	2.08221	1.56316e-05
			TNFRSF21	1.89667	2.5233e-05
			EFHD1	1.88579	3.32874e-05
			ENDOD1	1.61968	3.43809e-05
			ACTN1	1.62035	4.03707e-05
			KRT19	2.44341	0.000146603
			EPPK1	1.64533	0.00046565
			PHLDA2	1.92447	0.00266063
hsa-miR-204-5p	-0.948583	0.000316467	SERPINE1	5.10388	4.49444e-07
			IL1RAP	1.5346	5.57016e-05
hsa-miR-215-5p	-3.79102	0.0452477	UBASH3B	5.09269	2.22768e-07
			LIMS1	2.45011	3.4607e-06
			SPRY4	2.16615	3.83856e-06
			TBC1D22B	2.45621	8.09439e-06
			CLIP4	1.70733	1.41118e-05
			PTPRE	2.75072	1.46952e-05
			HSPA2	2.0033	1.55639e-05
			PLAU	2.08221	1.56316e-05
			PRSS23	1.66883	2.02639e-05
			PCGF5	1.82103	2.07838e-05
			INPP5F	1.50484	2.2338e-05
			VASH2	1.9338	2.53855e-05
			EGR1	1.69047	3.09088e-05
			FOS	2.17059	3.09088e-05
			MFI2	1.72426	4.65634e-05
			HBEGF	2.18639	4.85344e-05
			IL1RAP	1.5346	5.57016e-05
			PIM1	1.76011	7.22561e-05
			GFOD1	1.59596	0.00013526
			RHOBTB3	1.55001	0.000238989
			THBD	1.52282	0.000824242
