# Supplementary material for: RNA Expression Profiling of Human iPSC-Derived Cardiomyocytes in a Cardiac Hypertrophy Model
Source: PLoS One. 2014 Sep 25;9(9):e108051. doi: 10.1371/journal.pone.0108051 (PMC4177883; doi:10.1371/journal.pone.0108051)
Supplement: Table S9 — Experimentally validated down-regulated mRNA targets of up-regulated miRNAs. These miRNA-mRNA target pairs were identified using the miRTarBase database of experimentally validated miRNA targets. miRNAs that were up-regulated after ET-1 stimulation and their down-regulated targets are included in this list. (XLSX) [file pone.0108051.s010.xlsx]

## Sheet: miRNA_up_mRNA_down
Table S9. Experimentally validated down-regulated mRNA targets of up-regulated miRNAs. These miRNA-mRNA target pairs were identified using the miRTarBase database of experimentally validated miRNA targets. miRNAs that were up-regulated after ET-1 stimulation and their down-regulated targets are included in this list.
miRNA ID	miRNA Log2 Fold Change	miRNA FDR	Gene Name	Gene Log2 Fold Change	Gene FDR
hsa-miR-106b-5p	2.93073	6.84e-136	CROT	-1.55	1.64902e-05
			ATAD2	-1.5881	3.09088e-05
			RBL1	-1.57984	0.000280706
			OPRK1	-1.59238	0.00283496
hsa-miR-101-3p	2.16941	2.84e-81	CDC7	-1.91656	1.43255e-05
			TGFBR3	-2.35706	2.2338e-05
			EZH2	-1.50463	2.52107e-05
			ELAVL2	-2.17754	3.97902e-05
			MSH2	-1.75613	4.98126e-05
			RPS6KA5	-1.9477	0.000264734
			TRERF1	-1.65169	0.000490497
hsa-miR-30b-5p	2.09758	1.52e-80	CDCA7	-1.88296	1.60971e-05
			CAT	-1.62659	5.40398e-05
			TRERF1	-1.65169	0.000490497
hsa-miR-503-5p	2.21201	1.77e-64	CCNE2	-2.59711	1.49615e-05
hsa-miR-340-5p	3.21782	2.85e-63	BCL2L11	-1.88159	2.86862e-05
			SLC16A14	-1.89751	9.4576e-05
			KIF11	-1.50993	0.00043159
hsa-miR-210-3p	1.54774	2.15e-38	MRE11A	-1.74903	7.89438e-06
hsa-miR-34a-5p	1.37777	1.41e-37	MCM6	-2.5542	3.55192e-06
			RRM2	-2.93739	5.10958e-06
			UHRF1	-2.78617	5.10958e-06
			MCM7	-2.54451	6.18852e-06
			MCM2	-2.54274	6.5596e-06
			MRE11A	-1.74903	7.89438e-06
			MCM5	-2.53165	8.82743e-06
			TYMS	-2.0108	1.24378e-05
			PRIM1	-1.90008	1.41118e-05
			TMOD2	-1.72957	1.41118e-05
			CDKN2C	-2.38114	1.43255e-05
			CCNE2	-2.59711	1.49615e-05
			MCM4	-1.5009	2.3734e-05
			SYNE2	-2.61405	2.74443e-05
			QDPR	-1.54675	3.1842e-05
			FEN1	-1.98165	3.26337e-05
			MCM3	-1.68024	3.32874e-05
			DUT	-1.50426	7.22561e-05
			CDC20	-1.51499	0.000157092
			KIF11	-1.50993	0.00043159
hsa-miR-27a-3p	1.42096	4.58e-37	RPS6KA5	-1.9477	0.000264734
hsa-miR-29a-3p	2.54	8.1e-32	DNMT3B	-1.6718	2.20249e-05
hsa-miR-1-2	2.17258	2.61e-31	MCM6	-2.5542	3.55192e-06
			UHRF1	-2.78617	5.10958e-06
			SLC44A1	-1.80389	5.44258e-06
			MCM7	-2.54451	6.18852e-06
			MCM2	-2.54274	6.5596e-06
			FANCI	-2.27064	7.24996e-06
			MRE11A	-1.74903	7.89438e-06
			MCM5	-2.53165	8.82743e-06
			RASSF5	-1.55141	1.02452e-05
			RFC5	-1.77145	1.11991e-05
			PSIP1	-1.83163	1.45976e-05
			GPR137C	-1.72582	1.67211e-05
			SEMA4D	-1.61704	2.2338e-05
			MCM4	-1.5009	2.3734e-05
			RRM1	-1.50506	2.72806e-05
			SYNE2	-2.61405	2.74443e-05
			PRIMA1	-2.20641	2.76775e-05
			MCM3	-1.68024	3.32874e-05
			IFIT1	-3.33293	4.10686e-05
			MSH2	-1.75613	4.98126e-05
			HSD17B11	-1.65287	7.14839e-05
			HERC5	-2.07685	7.79161e-05
			SCN3A	-1.61059	0.000119838
			SOX5	-1.55037	0.000147876
			NXPH2	-1.6034	0.000221949
			SLC16A9	-1.66404	0.000532011
			PIR	-1.54611	0.000813249
hsa-miR-181a-5p	1.63035	1.86e-28	TMEM14A	-2.23312	6.99031e-06
			KIAA0101	-2.41334	6.99714e-06
			TGFBR3	-2.35706	2.2338e-05
			BCL2L11	-1.88159	2.86862e-05
			HEY2	-1.65278	0.000203264
hsa-miR-19a-3p	1.21034	1.57e-28	BCL2L11	-1.88159	2.86862e-05
			DPYSL2	-2.01928	0.000188587
hsa-miR-32-5p	1.88939	1.31e-25	CCNE2	-2.59711	1.49615e-05
hsa-miR-424-5p	1.65	7.14e-24	NFIA	-1.69639	1.96646e-05
hsa-miR-21-5p	1.05181	3.29e-22	FANCI	-2.27064	7.24996e-06
			GLCCI1	-1.69523	8.06743e-06
			CCDC34	-1.95249	8.89668e-06
			BRCA1	-1.77755	9.49682e-06
			FAS	-1.53438	1.49098e-05
			TGFBR3	-2.35706	2.2338e-05
			PBX1	-1.50752	2.3734e-05
			SYNE2	-2.61405	2.74443e-05
			MRAP2	-2.04765	3.09088e-05
			MSH2	-1.75613	4.98126e-05
			ZNF367	-1.5552	6.43676e-05
			SOX5	-1.55037	0.000147876
			GPR64	-1.56741	0.00154379
hsa-miR-33a-5p	2.23	5.76e-21	CROT	-1.55	1.64902e-05
			GPR137C	-1.72582	1.67211e-05
hsa-miR-148b-3p	1.98933	7.34e-20	MCM10	-2.56612	6.99031e-06
			TMEM14A	-2.23312	6.99031e-06
			C8orf47	-1.66708	1.21915e-05
			ADAMTS6	-2.27632	1.41118e-05
			SYNE2	-2.61405	2.74443e-05
			CKLF	-1.76729	4.454e-05
			YPEL1	-2.19015	5.9376e-05
			CALN1	-2.33825	0.000149962
			HEY2	-1.65278	0.000203264
			NME5	-1.79564	0.000447167
hsa-miR-128-3p	1.05696	8.02e-19	FAM213B	-1.84452	1.29454e-05
			YPEL1	-2.19015	5.9376e-05
			HEY2	-1.65278	0.000203264
			RPS6KA5	-1.9477	0.000264734
			BRCA2	-1.84536	0.0005027
hsa-miR-23a-3p	0.880391	2.83e-16	FANCG	-2.34653	6.99031e-06
hsa-miR-133b	1.91893	1.21e-15	PRDM16	-1.50533	2.5233e-05
hsa-miR-221-3p	1.23596	1.58e-15	ELAVL2	-2.17754	3.97902e-05
hsa-miR-133a-3p	0.975925	1.8e-13	PRDM16	-1.50533	2.5233e-05
hsa-let-7a-5p	1.10579	2.02e-13	ZFP36L1	-1.62188	1.8754e-05
hsa-miR-29c-3p	2.21	3.87e-12	DNMT3B	-1.6718	2.20249e-05
			OIP5	-1.72258	4.68818e-05
			TXNDC16	-1.57198	0.000109803
hsa-miR-26b-5p	1.16557	3.34e-11	KIAA0101	-2.41334	6.99714e-06
			DTL	-2.47407	7.48157e-06
			GINS1	-1.59028	7.84305e-06
			PCNA	-1.95018	7.89438e-06
			TYMS	-2.0108	1.24378e-05
			DSCC1	-1.84921	1.41118e-05
			ZWINT	-1.77951	1.50986e-05
			ANKRD36B	-1.94821	2.06812e-05
			PLXNC1	-1.98893	2.36971e-05
			TOX	-1.82555	2.65101e-05
			GMNN	-1.69337	2.69634e-05
			SYNE2	-2.61405	2.74443e-05
			QDPR	-1.54675	3.1842e-05
			ENOSF1	-1.63189	3.2426e-05
			MCM3	-1.68024	3.32874e-05
			ELAVL2	-2.17754	3.97902e-05
			BMP2	-1.54626	4.16965e-05
			GJA5	-1.82012	5.11402e-05
			TRIM6	-1.81685	6.74984e-05
			ACOX2	-1.58888	6.8567e-05
			PAK6	-1.72649	7.0604e-05
			HSD17B11	-1.65287	7.14839e-05
			DUT	-1.50426	7.22561e-05
			CTSL2	-2.03798	0.000114265
			ODAM	-1.70571	0.000114364
			SOX5	-1.55037	0.000147876
			IFIH1	-1.63681	0.000164873
			PDK4	-1.83476	0.000200751
			ASPM	-1.51504	0.000254199
			NME5	-1.79564	0.000447167
			CACNB2	-1.78923	0.000715899
			IL17RB	-1.70473	0.000742443
hsa-miR-20a-5p	1.65791	4.09e-10	RBL1	-1.57984	0.000280706
hsa-miR-24-3p	0.687778	2.19e-08	RRM2	-2.93739	5.10958e-06
			MCM10	-2.56612	6.99031e-06
			DTL	-2.47407	7.48157e-06
			PCNA	-1.95018	7.89438e-06
			BRCA1	-1.77755	9.49682e-06
			ALDH5A1	-1.65174	1.0872e-05
			PRIM1	-1.90008	1.41118e-05
			TCEA3	-1.98954	1.50956e-05
			CDCA7	-1.88296	1.60971e-05
			DHFR	-1.85964	1.60971e-05
			MCM4	-1.5009	2.3734e-05
			BCL2L11	-1.88159	2.86862e-05
			AKAP7	-1.53382	3.15163e-05
			FEN1	-1.98165	3.26337e-05
			CCNA2	-1.54755	0.000785669
hsa-miR-148a-3p	0.708267	1.96e-07	TMEM14A	-2.23312	6.99031e-06
			DNMT3B	-1.6718	2.20249e-05
			RPS6KA5	-1.9477	0.000264734
hsa-miR-31-5p	0.83579	1.87e-06	MCM2	-2.54274	6.5596e-06
hsa-miR-25-3p	0.927405	2.68e-06	EZH2	-1.50463	2.52107e-05
			BCL2L11	-1.88159	2.86862e-05
hsa-miR-335-5p	1.10247	0.000142126	ABAT	-2.55608	6.99714e-06
			NAALAD2	-2.02535	7.24996e-06
			2013-03-08	-1.81496	7.84305e-06
			GLCCI1	-1.69523	8.06743e-06
			REPS2	-1.59169	8.70248e-06
			TTLL1	-1.57316	9.27405e-06
			BRCA1	-1.77755	9.49682e-06
			RASSF5	-1.55141	1.02452e-05
			PLSCR4	-2.94936	1.10055e-05
			TTYH2	-1.71126	1.15034e-05
			TMOD2	-1.72957	1.41118e-05
			TCEA3	-1.98954	1.50956e-05
			FZD1	-1.58879	1.57503e-05
			PPAP2B	-2.3564	1.59553e-05
			PLEKHG1	-2.05469	1.6861e-05
			DNMT3B	-1.6718	2.20249e-05
			SEMA4D	-1.61704	2.2338e-05
			PLXNC1	-1.98893	2.36971e-05
			SFRP1	-1.6381	2.39583e-05
			ABCA8	-1.69209	2.69237e-05
			KCTD12	-1.55867	3.46014e-05
			CYB561	-1.52404	3.84044e-05
			KIAA1217	-1.77749	3.84716e-05
			BMP2	-1.54626	4.16965e-05
			CYP39A1	-2.02039	4.27634e-05
			TP53INP1	-1.60208	4.49433e-05
			NUP62CL	-1.50632	4.80003e-05
			HMGCLL1	-1.55084	0.000107996
			CCNG2	-1.74567	0.000110167
			2013-03-11	-1.50836	0.000112991
			CADPS2	-1.91611	0.000113097
			SCN3A	-1.61059	0.000119838
			SOX5	-1.55037	0.000147876
			PPFIA2	-1.67719	0.000179147
			XKR4	-1.6682	0.000195104
			PDK4	-1.83476	0.000200751
			CA14	-1.94222	0.000205399
			DNALI1	-1.61507	0.0002189
			TRERF1	-1.65169	0.000490497
hsa-miR-1296-5p	1.07939	0.000358272	MCM2	-2.54274	6.5596e-06
hsa-miR-29b-3p	0.677952	0.00255603	DNMT3B	-1.6718	2.20249e-05
hsa-miR-9-5p	2.35741	0.00342575	EEF2K	-1.83062	1.60999e-05
			SYNE2	-2.61405	2.74443e-05
			CYP39A1	-2.02039	4.27634e-05
			FERMT1	-1.68575	0.000122891
			PQLC3	-1.77777	0.000398926
